# Supplementary material for: Lethal Borna disease virus 1 infections of humans and animals – in-depth molecular epidemiology and phylogeography
Source: Nat Commun. 2024 Sep 10;15:7908. doi: 10.1038/s41467-024-52192-x (PMC11387626; doi:10.1038/s41467-024-52192-x)
Supplement: Supplementary file 4 — Supplementary Data 1 [file 41467_2024_52192_MOESM4_ESM.xlsx]

## Sheet: Tabelle1
No.	Accession	Sample_ID	Host	Country	Federal_state	Location_available	Location_status	Outlier	Year	Material	cluster	subclade	Covered_sequence	Sanger	HTS	Bait_enrichment	Quality_check_by_Sanger
1	OR203629	Z21_0140	human	Germany	GER-BY	1	4		2020	FFPE	2	2.SW-2	complete coding		1
2	OR203630	Z22_0154	human	Germany	GER-BB	1	4		2022	CSF	4	4.BB	complete coding		1
3	OR468838	DessauVac	horse	Germany	GER	0	0		~1949	isolate	3	3	complete coding		1
4	OR468839	H24	horse	Germany	GER-BY	1	0		1985	isolate	2	2.SW-1	complete coding		1
5	OR468840	KS19/0166	Crocidura leucodon	Germany	GER-BY	1	1		2018	frozen	2	2.SW-2	N-X/P	1
6	OR468841	KS19/0449	Crocidura leucodon	Germany	GER-ST	1	1		2014	frozen	3	3.RO	N-X/P	1
7	OR468842	KS19/0598	Crocidura leucodon	Germany	GER-BY	1	1		2019	frozen	4	4.BY-SE	N-X/P	1
8	OR468843	KS20/0026	Crocidura leucodon	Germany	GER-ST	1	1		2019	frozen	4	4	N-X/P	1
9	OR468844	KS20/0040	Crocidura leucodon	Germany	GER-BY	1	1		2019	frozen	2	2.SW-3	N-X/P	1
10	OR468845	NRL.19_064	horse	Germany	GER-NW	1	1	1	2019	frozen	1A	1A.SW	N-X/P	1
11	OR468846	NRL.20_055	horse	Germany	GER-ST	1	1		2020	frozen	3	3.GG	complete coding		1		1
12	OR468847	NRL.20_085	horse	Germany	GER-BY	1	1		2020	frozen	1A	1A.SE-3	complete coding		1		1
13	OR468848	NRL.21_008	horse	Germany	GER-BY	1	1		2020	frozen	4	4.BY-N-1	complete coding		1		1
14	OR468849	NRL.21_013	alpaca	Germany	GER-BY	1	1		2021	frozen	2	2.MID	complete coding		1		1
15	OR468850	NRL.21_046.8-9	horse	Germany	GER-BB	1	1		2010	FFPE	4	4.BB	complete coding		1
16	OR468851	NRL.21_060.a	alpaca	Germany	GER-ST	1	1		2021	frozen	3	3.GG	N-X/P	1
17	OR468852	NRL.21_060.b	horse	Germany	GER-BY	1	1	1	2021	frozen	2	2.SW-1	N-X/P	1
18	OR468853	NRL.21_067	horse	Germany	GER-BB	1	1		2021	frozen	4	4.BB	N-X/P	1
19	OR468854	NRL.21_082	horse	Germany	GER-BW	1	1	1	2021	frozen	4	4.BY-N-2	complete coding		1		1
20	OR468855	NRL.21_092.01	horse	Germany	GER-BY	1	1		2011	frozen	2	2.SW-1	complete coding		1		1
21	OR468856	NRL.21_092.02	horse	Germany	GER-BY	1	2		2011	frozen	1A	1A.SE-3	N-X/P	1
22	OR468857	NRL.21_092.03	alpaca	Germany	GER-BY	1	1		2012	frozen	1A	1A.SE-3	N-X/P	1
23	OR468858	NRL.21_092.04	horse	Germany	GER-BY	1	1		2013	frozen	1A	1A.SW	N-X/P		1		1
24	OR468859	NRL.21_092.05	horse	Germany	GER-BY	1	1		2013	frozen	2	2.SW-1	N-X/P	1
25	OR468860	NRL.21_092.06	horse	Germany	GER-BY	1	2		2013	frozen	2	2.SW-2	complete coding		1		1
26	OR468861	NRL.21_092.07	horse	Germany	GER-BY	1	2		2014	frozen	2	2.SW-1	N-X/P		1		1
27	OR468862	NRL.21_092.08	horse	Germany	GER-BY	1	1		2014	frozen	1A	1A.SE-3	N-X/P	1
28	OR468863	NRL.21_092.09	horse	Germany	GER-BY	0	0		2015	frozen	2	2.MID	N-X/P	1
29	OR468864	NRL.21_092.10	horse	Germany	GER-BY	1	1		2015	frozen	1A	1A.SE-3	N-X/P	1
30	OR468865	NRL.21_092.11	horse	Germany	GER-BY	1	1		2015	frozen	1A	1A.SE-1	complete coding		1		1
31	OR468866	NRL.21_092.12	sheep	Germany	GER-BY	1	1		2016	frozen	1A	1A.SE-2	complete coding		1		1
32	OR468867	NRL.21_092.13	horse	Germany	GER-BY	1	2		2016	frozen	2	2.SW-1	N-X/P	1
33	OR468868	NRL.21_092.14	horse	Germany	GER-BY	1	1	1	2017	frozen	4	4.BY-N-2	complete coding		1		1
34	OR468869	NRL.21_092.15	horse	Germany	GER-BY	1	1		2017	frozen	2	2.SW-2	complete coding		1		1
35	OR468870	NRL.21_092.16	horse	Germany	GER-BY	1	1	1	2020	frozen	1A	1A.SW	N-X/P	1
36	OR468871	NRL.21_100.a	horse	Germany	GER-BY	1	1		2021	frozen	2	2.SW-1	complete coding		1		1
37	OR468872	NRL.21_100.b	horse	Germany	GER-BY	1	1		2021	frozen	1A	1A.SW	complete coding		1		1
38	OR468873	NRL.21_102.a	alpaca	Germany	GER-ST	1	1		2020	frozen	3	3	complete coding		1		1
39	OR468874	NRL.21_102.b	horse	Germany	GER-ST	1	1		2021	frozen	3	3.GG	N-X/P	1
40	OR468875	NRL.21_111.a	sheep	Germany	GER-BY	1	2		2021	frozen	2	2.SW-1	N-X/P	1
41	OR468876	NRL.21_111.b	sheep	Germany	GER-BY	1	2		2021	frozen	2	2.SW-1	complete coding		1		1
42	OR468877	NRL.21_149.a	alpaca	Germany	GER-BY	1	1		2021	frozen	2	2.MID	N-X/P	1
43	OR468878	NRL.22_001	horse	Germany	GER-BB	1	1		2021	CSF	4	4.BB	N-X/P	1
44	OR468879	NRL.22_015.a	alpaca	Germany	GER-BY	1	1		2021	frozen	2	2.MID	N-X/P	1
45	OR468880	NRL.22_015.b	alpaca	Germany	GER-BY	1	1		2022	frozen	2	2.MID	N-X/P	1
46	OR468881	NRL.22_028	horse	Germany	GER-BY	1	1		2022	frozen	4	4.BY-SE	N-X/P	1
47	OR468882	NRL.22_046	alpaca	Germany	GER-BY	1	1		2022	frozen	1A	1A.SE-2	N-X/P	1
48	OR468883	NRL.22_059	horse	Germany	GER-BY	1	1		2022	frozen	2	2.SW-2	N-X/P	1
49	OR468884	NRL.22_075	horse	Germany	GER-BW	1	1		2022	frozen	1A	1A.BW-1	N-X/P	1
50	OR468885	NRL.22_102	alpaca	Germany	GER-BB	1	1		2022	frozen	3	3	N-X/P	1
51	OR468886	NRL.22_119	alpaca	Germany	GER-BY	1	1	1	2022	frozen	1A	1A.SE-2	N-X/P	1
52	OR468887	NRL.23_078	horse	Germany	GER-BY	1	1		2023	frozen	1A	1A.SE-3	N-X/P	1
53	OR468888	S153/20	Crocidura leucodon	Germany	GER-BY	1	1		2019	frozen	1A	1A.SE-1	N-X/P	1
54	OR468889	S1335/17	sheep	Germany	GER-HE	1	1	1	2017	frozen	4	4.BY-N-2	N-X/P	1
55	OR468890	S1350/19	Crocidura leucodon	Germany	GER-BY	1	1		2019	frozen	2	2.SW-1	N-X/P	1
56	OR468891	Z18_0016	human	Germany	GER-BY	1	4		2001	FFPE	1A	1A.SE-1	N-X/P		1		1
57	OR468892	Z18_0026.2	horse	Germany	GER-BY	1	0		2007	FFPE	2	2.SW-2	complete coding		1
58	OR468893	Z18_0026.4	sheep	Germany	GER-BY	1	0		2008	FFPE	1A	1A.SE-2	complete coding		1
59	OR468894	Z18_0028	horse	Germany	GER-BB	1	1		2017	FFPE	4	4.BB	complete coding		1	1
60	OR468895	Z18_0029	pygmy hippotamus	Germany	GER-ST	1	1		1999	FFPE	3	3	complete coding		1
61	OR468896	Z18_0031.1	horse	Germany	GER-BW	1	1		2015	FFPE	1A	1A.BW-1	N-X/P		1		1
62	OR468897	Z18_0031.2	horse	Germany	GER-BW	1	1		2016	FFPE	1A	1A.BW-1	N-X/P		1		1
63	OR468898	Z18_0046.1	horse	Germany	GER-NI	1	2	1	2004	FFPE	3	3	N-X/P		1		1
64	OR468899	Z18_0046.2	horse	Germany	GER-ST	1	2		2006	FFPE	4	4	N-X/P		1
65	OR468900	Z18_0046.3	horse	Germany	GER-NW	1	1	1	2006	FFPE	2	2.SW-1	N-X/P		1
66	OR468901	Z18_0046.5	horse	Germany	GER-SH	1	1	1	2007	FFPE	4	4	N-X/P		1	1	1
67	OR468902	Z18_0046.6	horse	Germany	GER-SH	1	1	1	2008	FFPE	3	3.GG	N-X/P		1	1	1
68	OR468903	Z18_0046.7	horse	Germany	GER-SH	1	1	1	2018	frozen	4	4	complete coding		1
69	OR468904	Z18_0049.01	horse	Germany	GER-BY	1	2		2003	FFPE	4	4.BY-N-1	N-X/P		1	1
70	OR468905	Z18_0049.02	horse	Germany	GER-BY	1	2		2003	FFPE	4	4.BY-N-2	N-X/P		1
71	OR468906	Z18_0049.03	horse	Germany	GER-BY	1	2		2003	FFPE	4	4.BY-N-1	N-X/P		1	1	1
72	OR468907	Z18_0049.04	horse	Germany	GER-BY	1	2		2005	FFPE	4	4.BY-N-1	N-X/P		1		1
73	OR468908	Z18_0049.06	horse	Germany	GER-BY	1	2		2004	FFPE	4	4.BY-N-2	N-X/P		1		1
74	OR468909	Z18_0049.08	sheep	Germany	GER-BY	1	2		2014	FFPE	4	4.BY-N-2	N-X/P		1	1	1
75	OR468910	Z18_0049.12	sheep	Germany	GER-BY	1	2		2005	FFPE	4	4.BY-N-1	N-X/P		1		1
76	OR468911	Z18_0049.13	horse	Germany	GER-BY	1	2		2005	FFPE	2	2.SW-3	N-X/P		1
77	OR468912	Z18_0049.22	horse	Germany	GER-BY	1	2		2006	FFPE	2	2.SW-3	N-X/P		1		1
78	OR468913	Z18_0049.24	horse	Germany	GER-BY	1	2		2012	FFPE	4	4.BY-N-1	complete coding		1
79	OR468914	Z18_0049.27	sheep	Germany	GER-BY	1	2		2017	FFPE	2	2.MID	N-X/P		1		1
80	OR468915	Z18_0049.29	horse	Germany	GER-BY	1	2		2012	FFPE	4	4.BY-N-1	N-X/P		1
81	OR468916	Z18_0049.34	horse	Germany	GER-BY	1	2		2008	FFPE	1A	1A.SE-1	N-X/P		1	1	1
82	OR468917	Z18_BH28/16-2	donkey	Germany	GER-BY	1	0		2016	frozen	2	2.SW-1	complete coding	1
83	OR468918	Z18_BH102/16	horse	Germany	GER-BY	1	0		2016	frozen	1A	1A.SE-2	complete coding	1
84	OR468919	Z18_BH165/15	horse	Germany	GER-BY	1	0		2015	frozen	1A	1A.SE-1	complete coding	1
85	OR468920	Z18_DH18/17	horse	Germany	GER-BY	1	0		2017	frozen	2	2.MID	complete coding	1
86	OR468921	Z19_0064	human	Germany	GER-BY	1	4		2018	FFPE	2	2.SW-3	complete coding		1	1
87	OR468922	Z19_0072.16	horse	Switzerland	SUI-TG	1	0	1	1980	FFPE	1B	1B	N-X/P		1	1	1
88	OR468923	Z19_0073.2	horse	Germany	GER-ST	1	2		2007	FFPE	3	3.GG	complete coding		1
89	OR468924	Z19_0073.3	horse	Germany	GER-BB	1	1		2007	FFPE	4	4.BB	N-X/P		1		1
90	OR468925	Z19_0073.4	horse	Germany	GER-BB	1	2		2008	FFPE	4	4.BB	N-X/P		1
91	OR468926	Z19_0073.6	horse	Germany	GER-ST	1	1		2012	FFPE	3	3	complete coding		1
92	OR468927	Z19_0073.7	horse	Germany	GER-BB	1	2		2016	FFPE	4	4.BB	N-X/P		1
93	OR468928	Z19_0073.9	horse	Germany	GER-ST	1	1		2016	FFPE	4	4.BB	complete coding		1
94	OR468929	Z19_0074.08	horse	Germany	GER-BY	1	2		2008	FFPE	2	2.SW-1	N-X/P		1
95	OR468930	Z19_0074.10	horse	Germany	GER-BY	1	2	1	2008	FFPE	2	2.MID	complete coding		1
96	OR468931	Z19_0074.11	horse	Germany	GER-BY	1	2		2008	FFPE	1A	1A.SE-1	N-X/P		1	1	1
97	OR468932	Z19_0074.15	horse	Germany	GER-BY	1	2		2008	FFPE	2	2.SW-3	complete coding		1
98	OR468933	Z19_0074.16	horse	Germany	GER-BY	1	2		2008	FFPE	1A	1A.SE-1	complete coding		1
99	OR468934	Z19_0074.19	sheep	Germany	GER-BY	1	2		2009	FFPE	1A	1A.SW	complete coding		1
100	OR468935	Z19_0074.20	horse	Germany	GER-BY	1	2		2009	FFPE	1A	1A.SW	N-X/P		1
101	OR468936	Z19_0074.24	horse	Germany	GER-BY	1	2	1	2010	FFPE	2	2.MID	complete coding		1
102	OR468937	Z19_0074.25	horse	Germany	GER-BY	1	2		2010	FFPE	2	2.SW-2	N-X/P		1
103	OR468938	Z19_0074.28	horse	Germany	GER-BY	1	2		2011	FFPE	2	2.SW-1	N-X/P		1	1	1
104	OR468939	Z19_0074.30	horse	Germany	GER-BY	1	2	1	2013	FFPE	2	2.SW-2	N-X/P		1		1
105	OR468940	Z19_0074.38	alpaca	Germany	GER-BY	1	2		2017	FFPE	2	2.SW-1	complete coding		1
106	OR468941	Z19_0074.40	horse	Germany	GER-BY	1	2		2018	FFPE	4	4.BY-N-1	complete coding		1
107	OR468942	Z19_0076	human	Germany	GER-BY	1	4		2018	FFPE	1A	1A.SE-1	complete coding		1
108	OR468943	Z19_0082	human	Germany	GER-BY	1	4		2013	FFPE	4	4.BY-N-1	complete coding		1
109	OR468944	Z19_0083	alpaca	Germany	GER-BY	1	2		2019	FFPE	2	2.SW-1	N-X/P		1		1
110	OR468945	Z19_0086	human	Germany	GER-BY	1	4	1	2013	FFPE	3	3	complete coding		1
111	OR468946	Z19_0087	human	Germany	GER-BY	1	4		2014	FFPE	2	2.SW-1	N-X/P		1
112	OR468947	Z19_0089	human	Germany	GER-BY	1	4		2015	FFPE	1A	1A.SW	complete coding		1
113	OR468948	Z19_0093	human	Germany	GER-BY	1	4	1	2016	FFPE	2	2	N-X/P		1
114	OR468949	Z19_0094	human	Germany	GER-BY	1	4		2002	FFPE	5	5	complete coding		1		1
115	OR468950	Z19_0095	human	Germany	GER-BY	1	4		2002	FFPE	5	5	complete coding		1		1
116	OR468951	Z19_0101	alpaca	Germany	GER-SN	1	1		2014	FFPE	3	3	N-X/P		1	1	1
117	OR468952	Z20_0102.01	horse	Germany	GER-ST	1	2		2014	FFPE	3	3.GG	N-X/P		1		1
118	OR468953	Z20_0102.03	horse	Germany	GER-ST	1	2		2014	FFPE	3	3	N-X/P		1
119	OR468954	Z20_0102.05	horse	Germany	GER-ST	1	1		2008	FFPE	4	4	N-X/P		1	1	1
120	OR468955	Z20_0102.07	horse	Germany	GER-ST	1	2		2008	FFPE	4	4	N-X/P		1		1
121	OR468956	Z20_0102.08	horse	Germany	GER-ST	1	2		2008	FFPE	3	3	N-X/P		1		1
122	OR468957	Z20_0102.09	horse	Germany	GER-ST	1	2		2006	FFPE	4	4	N-X/P		1		1
123	OR468958	Z20_0102.15	horse	Germany	GER-ST	1	1		2015	FFPE	4	4	N-X/P		1
124	OR468959	Z20_0121	human	Germany	GER-BY	1	4		2020	frozen	1A	1A.SE-2	complete coding		1
125	OR468960	Z20_0124	human	Germany	GER-BY	1	4		2005	FFPE	2	2.SW-1	N-X/P		1	1	1
126	OR468961	Z20_0126	human	Germany	GER-BY	1	4		2008	frozen	4	4.BY-N-1	complete coding		1
127	OR468962	Z20_0127	human	Germany	GER-BY	1	4		2010	frozen	1A	1A.SE-2	complete coding		1
128	OR468963	Z20_0128	human	Germany	GER-BY	1	4		2020	frozen	4	4.BY-SE	complete coding		1
129	OR468964	Z21_0129	human	Germany	GER-BY	1	4		2021	frozen	1A	1A.SE-3	N-X/P	1
130	OR468965	Z21_0141	human	Germany	GER-BY	1	4		2021	frozen	4	4.BY-SE	N-X/P	1
131	OR468966	Z21_0144	human	Germany	GER-BY	1	4		2021	frozen	4	4.BY-N-1	complete coding		1
132	OR468967	Z21_0145	human	Germany	GER-BY	1	4		2021	frozen	4	4.BY-N-1	complete coding		1
133	OR468968	Z22_0147	human	Germany	GER-BY	1	4		2022	frozen	2	2.MID	complete coding		1		1
134	OR468969	Z22_0155	human	Germany	GER-BY	1	4		2022	frozen	4	4.BY-SE	N-X/P	1
135	OR468970	Z22_0158	human	Germany	GER-BY	1	4		2022	frozen	2	2.SW-2	N-X/P	1
136	OR468971	Z23_0160	human	Germany	GER-BY	1	4		2023	frozen	4	4.BY-SE	N-X/P	1
