# Supplementary material for: Lethal Borna disease virus 1 infections of humans and animals – in-depth molecular epidemiology and phylogeography
Source: Nat Commun. 2024 Sep 10;15:7908. doi: 10.1038/s41467-024-52192-x (PMC11387626; doi:10.1038/s41467-024-52192-x)
Supplement: Supplementary file 5 — Supplementary Data 2 [file 41467_2024_52192_MOESM5_ESM.zip]

Archive with 2 entries (2 files):
- Figure_2.newick
- Figure_4.newick
