# Supplementary material for: Lethal Borna disease virus 1 infections of humans and animals – in-depth molecular epidemiology and phylogeography
Source: Nat Commun. 2024 Sep 10;15:7908. doi: 10.1038/s41467-024-52192-x (PMC11387626; doi:10.1038/s41467-024-52192-x)
Supplement: Supplementary file 5 — Supplementary Data 2 [file 41467_2024_52192_MOESM5_ESM.zip › Figure_2.newick]

(((((((((((((((((((((((((('MN937369.1__M1_S116/19|alpaca|GER-BB|2019':0.0,'MN937373.1__M5_S290/19|alpaca|GER-BB|2019':0.0):0.0,'MN937370.1__M2_S127/19|alpaca|GER-BB|2019':0.0):0.0,'MN937371.1__M3_S159/19|alpaca|GER-BB|2019':0.0):0.000001,'MN937374.1__M6_S497/19|alpaca|GER-BB|2019':0.000001)'0/57':0.000001,'MN937372.1__M4_S160/19|alpaca|GER-BB|2019':0.000552)'85.2/100':0.000552,'MN937375.1__KS19/0642|Crocidura_leucodon|GER-BB|2019':0.000001)'87.1/100':0.000552,'OR203630.1__Z22_0154_E244/22|human|GER-BB|2022':0.0011062672000000107)'0/12':0.000001,'OR468853.1__NRL.21_067|horse|GER-BB|2021':0.000001)'0/35':0.000001,'OK142783.1__Z21_0139|human|GER-TH|2021':0.000551)'91.9/100':0.0011059695000000258,'OR468928.1__Z19_0073.9|horse|GER-BB|2016':0.0022176965999999854)'0/52':0.000001,(((('MN937377.1__S161/19|horse|GER-BB|2019':0.0022228344999999927,'OR468850.1__NRL.21_046.8-9|horse|GER-BB|2010':0.000556)'77.7/97':0.000549,'OR468925.1__Z19_0073.4|horse|GER-BB|2008':0.000551)'0/32':0.000001,('OR468924.1__Z19_0073.3|horse|GER-BB|2007':0.0016590298999999975,'OR468894.1__Z18_0028|horse|GER-BB|2017':0.0011041462999999974)'0/41':0.000001)'78.2/99':0.000552,(('MN937376.1__BH97/16|horse|GER-BB|2016':0.0016617841000000078,'OR468878.1__NRL.22_001|horse|GER-BB|2021':0.000552)'0/52':0.000001,'OR468927.1__Z19_0073.7|horse|GER-BB|2016':0.000551)'78.3/99':0.000551)'89.5/100':0.0011103223999999745)'84.4/100':0.000552,(('AY066023.1__S-589|sheep|GER-BY|1999':0.005664162100000036,'OR468954.1__Z20_0102.05|horse|GER-BY|2008':0.004594280499999992)'74/96':0.000512,('OR468899.1__Z18_0046.2|horse|GER-ST|2006':0.000549,'OR468957.1__Z20_0102.09|horse|GER-ST|2006':0.0022275904999999874)'99.4/100':0.004485608400000007)'0/13':0.000002)'0/20':0.000002,'KF724702.1__Cl67|Crocidura_leucodon|GER-ST|2007':0.004472958100000035)'74.8/95':0.000523,'OR468955.1__Z20_0102.07|horse|GER-ST|2008':0.005075919300000009)'93.8/99':0.0023571135999999604,('OR468843.1__KS20/0026|Crocidura_leucodon|GER-ST|2019':0.0017037775000000033,'OR468958.1__Z20_0102.15|horse|GER-ST|2015':0.000526)'99.8/100':0.006843126599999971)'70.8/98':0.0010822558999999954,('OR468903.1__Z18_0046.7|horse|GER-SH|2018':0.008727892800000026,'OR468901.1__Z18_0046.5|horse|GER-SH|2007':0.005206927799999983)'83.5/100':0.0015016285999999712)'74.6/100':0.000575,(('AY374536.1__H639|horse|GER-NI|1993':0.000001,'AY374537.2__H640|horse|GER-NI|1993':0.000001)'98.5/100':0.0039273027999999766,'AY374522.1__H1766|horse|GER-NI|1994':0.002797982599999971)'93.9/100':0.002271335000000041)'93.8/100':0.0022763169000000194,'U04608.1__strain_V|horse-lab|GER-NI|1929':0.006241491300000068)'84.7/99':0.0010897601999999562,((((((((('KY002074.1__CL428/15|Crocidura_leucodon|AUT-UA|2015':0.001660141599999998,'KY002073.1__CL311/15|Crocidura_leucodon|AUT-UA|2015':0.000552)'0/39':0.000001,'KY002071.1__H1407/15|horse|AUT-UA|2015':0.000001)'0/27':0.000001,('KY002072.1__H8072/15|horse|AUT-UA|2015':0.0,'KY002075.1__CL690/15|Crocidura_leucodon|AUT-UA|2015':0.0):0.000001)'90.8/100':0.0011252514999999796,'KY002079.1__SAR313/15|Sorex_araneus|AUT-UA|2015':0.0016616601000000175)'0/20':0.000001,('KY002078.1__CL1287/15|Crocidura_leucodon|AUT-UA|2015':0.0011062369000000016,'KY490040.1__H271/16|horse|AUT-UA|2016':0.000553)'0/21':0.000001)'0/3':0.000001,'KY490041.1__H272/16|horse|AUT-UA|2016':0.000552)'78.2/59':0.000552,'KY002076.1__CL1285/15|Crocidura_leucodon|AUT-UA|2015':0.0011094519000000025)'27/55':0.000554,'KY002077.1__CL1286/15|Crocidura_leucodon|AUT-UA|2015':0.000002)'100/100':0.0073390586000000035,(((((('OR468868.1__NRL.21_092.14|horse|GER-BY|2017':0.002810112800000042,'OR468908.1__Z18_0049.06|horse|GER-BY|2004':0.0010931542000000016)'95/100':0.0022405013999999834,'MH190827.1__ER_112-16|human|GER-BY|2016':0.001659293900000025)'0/43':0.000001,'KJ950616.1__H215/FR|horse-lab|GER-RP|1989':0.001660031099999959)'0/55':0.000001,'OR468889.1__S1335/17|sheep|GER-HE|2017':0.004470163600000021)'78.3/96':0.0010949187999999554,'OR468854.1__NRL.21_082|horse|GER-BW|2021':0.003931008099999966)'95.8/100':0.0028617520000000507,('OR468905.1__Z18_0049.02|horse|GER-BY|2003':0.001723869400000022,'OR468909.1__Z18_0049.08|sheep|GER-BY|2014':0.0010595505000000616)'100/100':0.00863324809999999)'79.6/98':0.0010824682999999724)'0/74':0.000002)'91.1/100':0.0011116445000000086,(((('OR468965.1__Z21_0141|human|GER-BY|2021':0.004481619300000017,'OR468881.1__NRL.22_028|horse|GER-BY|2022':0.000553)'0/53':0.000001,'OR468969.1__Z22_0155|human|GER-BY|2022':0.000001)'92.6/100':0.001689991299999971,'OR468963.1__Z20_0128|human|GER-BY|2020':0.004518027199999997)'75.2/100':0.000531,('OR468971.1__Z23_0160|human|GER-BY|2023':0.003908759300000009,'OR468842.1__KS19/0598|Crocidura_leucodon|GER-BY|2019':0.002221750599999961)'0/57':0.000001)'98.4/100':0.0027852691999999957)'0/48':0.000001,(((((('OR468906.1__Z18_0049.03|horse|GER-BY|2003':0.0022171269999999854,'LR722645.1__Z18_0047_P3|human|GER-BY|2001':0.0016632241999999797)'0/5':0.000001,('OR468941.1__Z19_0074.40|horse|GER-BY|2018':0.001660176999999985,'OR468907.1__Z18_0049.04|horse|GER-BY|2005':0.0011047495999999546)'0/6':0.000001)'0/15':0.000001,'OR468915.1__Z18_0049.29|horse|GER-BY|2012':0.001104999600000045)'78.2/99':0.000855,(('OR468848.1__NRL.21_008|horse|GER-BY|2020':0.000001,'OR468967.1__Z21_0145_Bo4|human|GER-BY|2021':0.0011024126999999995)'95.2/100':0.0022264689000000004,'OR468910.1__Z18_0049.12|sheep|GER-BY|2005':0.003354151999999999)'75.6/100':0.000806)'41.9/85':0.0010855944000000006,(('OR468943.1__Z19_0082|human|GER-BY|2013':0.0027767211999999986,'OR468913.1__Z18_0049.24|horse|GER-BY|2012':0.0011040392999999704)'0/50':0.000001,'OR468904.1__Z18_0049.01|horse|GER-BY|2014':0.002215591600000011)'96.8/100':0.0031213001999999546)'95.1/100':0.0025136781000000274,(('OR468961.1__Z20_0126|human|GER-BY|2008':0.0010571979000000287,'OR468966.1__Z21_0144_Bo3|human|GER-BY|2021':0.006233721800000036)'96.7/96':0.007440299899999947,'MK574679.1__ER2|human|GER-BY|1996':0.006751444299999965)'0/67':0.000001)'93.3/100':0.0016620830000000364)'99.9/100':0.012210566599999972,((((((((((('KF724707.1__Cl76|Crocidura_leucodon|GER-ST|2009':0.0027777299999999783,'OR468902.1__Z18_0046.6|horse|GER-SH|2008':0.000001)'85.4/100':0.000551,'KF724701.1__Cl62|Crocidura_leucodon|GER-ST|2008':0.0016596054999999943)'0/33':0.000001,(('KF724704.1__Cl73|Crocidura_leucodon|GER-ST|2008':0.000001,'KF724706.1__Cl75|Crocidura_leucodon|GER-ST|2009':0.000001)'85.2/100':0.000551,'KJ127544.1__Cl35|Crocidura_leucodon|GER-ST|2007':0.000001)'85.1/93':0.000551)'0/9':0.000001,'KF724705.1__Cl74|Crocidura_leucodon|GER-ST|2008':0.000001)'0/8':0.000001,'KF724700.1__Cl54|Crocidura_leucodon|GER-ST|2007':0.000552)'0/13':0.000001,'KF724703.1__Cl72|Crocidura_leucodon|GER-ST|2008':0.000551)'73.7/74':0.000550,(((('OR468846.1__NRL.20_055|horse|GER-ST|2020':0.000551,'OR468874.1__NRL.21_102.b|horse|GER-ST|2021':0.000552)'0/17':0.000001,'OR468952.1__Z20_0102.01|horse|GER-ST|2014':0.000001)'0/30':0.000001,'OR468923.1__Z19_0073.2|horse|GER-ST|2007':0.0011044398000000233)'85.8/88':0.000552,'OR468851.1__NRL.21_060.a|alpaca|GER-ST|2021':0.000552)'0/77':0.000001)'96/97':0.004540803300000007,'OR468873.1__NRL.21_102.a|alpaca|GER-ST|2020':0.008721262199999968)'95.2/98':0.003378110599999984,((((('EU622879.1__Cl18|Crocidura_leucodon|GER-ST|2006':0.0011172559000000026,'KJ127543.1__Cl19|Crocidura_leucodon|GER-ST|2006':0.000549)'94.6/99':0.0022362703000000095,'EU622878.1__Cl17|Crocidura_leucodon|GER-ST|2006':0.0022509031999999873)'0/97':0.000001,('MT366064.1__CL112|Crocidura_leucodon|GER-ST|2011':0.0039531673000000045,'KF724709.1__Cl78|Crocidura_leucodon|GER-ST|2009':0.0022581994000000494)'90.5/100':0.0016586049999999797)'74.5/100':0.000539,'OR468841.1__KS19/0449|Crocidura_leucodon|GER-ST|2014':0.006259988900000013)'96.7/100':0.002816825299999992,(((('OR468838.1__DessauVac|horse-lab|GER|_1949':0.000554,'OR468945.1__Z19_0086|human|GER-BY|2013':0.000001)'99.7/100':0.006300616099999989,'MT366065.1__V636|alpaca|GER-SN|2002':0.0051500841000000075)'65.9/93':0.0016315311999999804,'AY374534.1__H446|horse|GER-HE|1992':0.006195426900000023)'0/62':0.000003,'OR468951.1__Z19_0101|alpaca|GER-SN|2014':0.0073627265000000275)'80.4/66':0.000557)'0/31':0.000001)'83.8/48':0.000554,(((('MT515369.1__Z20_0107|human|GER-BB|2017':0.000554,'OR468885.1__NRL.22_102|alpaca|GER-BB|2022':0.000554)'98.7/100':0.0033718071000000127,'OR468898.1__Z18_0046.1|horse|GER-NI|2004':0.0011170004000000122)'74.1/100':0.000540,'OR468926.1__Z19_0073.6|horse|GER-ST|2012':0.00337191990000002)'92.3/100':0.0016891042000000134,'KF724708.1__Cl77|Crocidura_leucodon|GER-ST|2009':0.003366453600000041)'75.5/97':0.000551)'0/40':0.000003,(('OR468956.1__Z20_0102.08|horse|GER-ST|2008':0.00450058370000006,'OR468953.1__Z20_0102.03|horse|GER-ST|2014':0.0011190235000000381)'74.2/99':0.000543,'OR468895.1__Z18_0029|hippopotamus|GER-ST|1999':0.003367623399999964)'47.5/87':0.001114546900000013)'100/100':0.013431002999999997)'31/82':0.0019858144000000078,((((((((((((('OR468859.1__NRL.21_092.05|horse|GER-BY|2013':0.000001,'OR468867.1__NRL.21_092.13|horse|GER-BY|2016':0.000550)'95.3/100':0.0016577031000000186,'OR468940.1__Z19_0074.38|horse|GER-BY|2017':0.0016585869999999892)'0/24':0.000001,(('OR468855.1__NRL.21_092.01|horse|GER-BY|2011':0.000001,'OR468938.1__Z19_0074.28|horse|GER-BY|2011':0.000001)'95.8/100':0.0016578723000000295,'OR468900.1__Z18_0046.3|horse|GER-RP|2006':0.000550)'0/29':0.000001)'89.4/97':0.0011041179000000345,'OR468890.1__S1350/19|Crocidura_leucodon|GER-BY|2019':0.0038974993000000513)'0/27':0.000001,'GQ861449.1__HA-S706/08|alpaca|GER-HE|2008':0.000550)'0/17':0.000001,('OR468852.1__NRL.21_060.b|horse|GER-BY|2021':0.002223157099999984,'OR468871.1__NRL.21_100.a|horse|GER-BY|2021':0.0016704819000000204)'75.8/100':0.000546)'90.8/99':0.0011027381000000003,'OR468946.1__Z19_0087|human|GER-BY|2014':0.008452836200000036)'0/69':0.000001,((((('OR468876.1__NRL.21_111.b|sheep|GER-BY|2021':0.000001,'OR468875.1__NRL.21_111.a|sheep|GER-BY|2021':0.000001)'89.3/100':0.0011051745999999807,'OR468917.1__Z18_BH28/16-2|donkey|GER-BY|2016':0.000551)'77.9/100':0.000550,'AY374521.1__H1505|horse|GER-BY|1994':0.000550)'0/60':0.000001,'OR468960.1__Z20_0124|human|GER-BY|2005':0.003329514899999997)'91.5/100':0.001660653600000006,'OR468929.1__Z19_0074.08|horse|GER-BY|2008':0.003914804400000027)'86.8/99':0.0011140089999999714)'87/99':0.0011124495000000012,('AY374532.1__H4026|horse|GER-BY|1998':0.002778734900000024,'OR468861.1__NRL.21_092.07|horse|GER-BY|2014':0.001668752500000037)'96.4/100':0.002802487099999973)'85.9/99':0.0010969775000000404,('OR468839.1__H24|horse-lab|GER-BY|1985':0.0016667934999999856,'OR468944.1__Z19_0083|alpaca|GER-BY|2019':0.0016685907000000277)'97.9/100':0.0033696373000000057)'86.2/98':0.0011195683999999928,(((((('OR468937.1__Z19_0074.25|horse|GER-BY|2010':0.0038857650999999938,'AY374531.1__H3950|horse|GER-BY|1998':0.000547)'0/92':0.000001,('OR468939.1__Z19_0074.30|horse|GER-BY|2013':0.0028088471000000115,'OR468970.1__Z22_0158|human|GER-BY|2022':0.002238895399999996)'75.2/100':0.000520)'76.4/100':0.000539,('OR468892.1__Z18_0026.2|horse|GER-BY|2007':0.000001,'OR468840.1__KS19/0166|Crocidura_leucodon|GER-BY|2018':0.0010992617000000204)'88/100':0.001110248399999958)'96.6/100':0.0028242319000000293,'OR468860.1__NRL.21_092.06|horse|GER-BY|2013':0.0027858701999999846)'89.9/100':0.0017203747999999797,'OR203629.2__Z21_0140_BN780/12|human|GER-BY|2021':0.00446294089999999)'77.9/98':0.0011944613000000048,('OR468869.1__NRL.21_092.15|horse|GER-BY|2017':0.000655,'OR468883.1__NRL.22_059|horse|GER-BY|2022':0.002106703600000037)'99.8/100':0.006779560499999948)'87.1/99':0.0016231368000000357)'0/64':0.000002,((('OR468921.1__Z19_0064|human|GER-BY|2018':0.006208578699999967,'OR468912.1__Z18_0049.22|horse|GER-BY|2006':0.0038914076000000075)'0/66':0.000001,('OR468844.1__KS20/0040|Crocidura_leucodon|GER-BY|2019':0.0010431218000000464,'OR468911.1__Z18_0049.13|horse|GER-BY|2005':0.003417088000000068)'98.6/100':0.0045279483999999814)'81.7/73':0.0016301438999999918,'OR468932.1__Z19_0074.15|horse|GER-BY|2008':0.006257642800000018)'90.5/98':0.0022486298000000127)'93.1/100':0.002245915499999973,((((((((('OR468849.1__NRL.21_013|alpaca|GER-BY|2021':0.0,'OR468879.1__NRL.22_015.a|alpaca|GER-BY|2021':0.0):0.0,'OR468880.1__NRL.22_015.b|alpaca|GER-BY|2022':0.0):0.000001,'OR468877.1__NRL.21_149.a|alpaca|GER-BY|2021':0.000001)'97.6/100':0.0027862690999999606,'OR468930.1__Z19_0074.10|horse|GER-BY|2008':0.001679671299999963)'73.7/100':0.000478,'OR468863.1__NRL.21_092.09|horse|GER-BY|2015':0.003376677699999997)'98.8/100':0.00398906910000002,((('AY374526.1__H3515|horse|GER-BY|1997':0.000001,'AY374527.1__H3519|horse|GER-BY|1997':0.000001)'0/68':0.000001,'LR722647.2__Z18_0015_P1|human|GER-BY|1999':0.0011000396999999995)'76/100':0.000544,'LR722644.1__Z18_0017_P4|human|GER-BY|2008':0.002221187300000038)'91.5/100':0.0016873728999999837)'85.1/99':0.0010915478999999895,(('OR468920.1__Z18_DH18/17|horse|GER-BY|2017':0.0027672952000000195,'OR468914.1__Z18_0049.27|sheep|GER-BY|2017':0.000001)'86.6/98':0.0016694180999999864,'OR468968.1__Z22_0147|human|GER-BY|2022':0.00222623529999999)'94.5/100':0.002237028899999993)'85.3/96':0.0011113240999999774,(('OR468936.1__Z19_0074.24|horse|GER-BY|2010':0.005628328000000016,'AY374529.1__H3915|horse|GER-BY|1998':0.002222427199999988)'88.6/98':0.001666720200000027,'AY374535.1__H544|horse|GER-BY|1993':0.0038813953999999873)'0/76':0.000001)'95.9/100':0.003960013900000003,'OR468948.1__Z19_0093|human|GER-BY|2016':0.011652693999999963)'92.8/100':0.0028131080000000086)'94.9/100':0.004016531900000009)'96.3/92':0.006503912300000025,((((((((((((('OR468891.1__Z18_0016_P2|human|GER-BY|2001':0.0016566509000000007,'OR468916.1__Z18_0049.34|horse|GER-BY|2008':0.0011035414000000188)'87.8/100':0.0011196359999999794,('OR468865.1__NRL.21_092.11|horse|GER-BY|2015':0.0016594082000000454,'OR468931.1__Z19_0074.11|horse|GER-BY|2008':0.0022266627000000483)'75.9/100':0.000547)'0/89':0.000001,'OR468888.1__S153/20|Crocidura_leucodon|GER-BY|2019':0.0027636988000000473)'91.8/100':0.0010998539999999557,('LR722643.1__Z19_0065_P8|human|GER-BY|2019':0.002213741800000002,'MW053459.1__Z20_0123_C4|human|GER-BY|2020':0.0016721160000000568)'91.9/100':0.0016562284999999677)'0/34':0.000001,('OR468942.1__Z19_0076|human|GER-BY|2018':0.0010994296999999875,'AY374523.2__H3053|horse|GER-BY|1996':0.0016533326999999542)'0/40':0.000001)'0/49':0.000001,(('LR722646.1__Z18_0030.2_P6|human|GER-BY|2017':0.0038972699999999527,'LR722641.1__Z17_0008_P5|human|GER-BY|2016':0.002761671399999943)'74.3/100':0.000561,'OR468933.1__Z19_0074.16|horse|GER-BY|2008':0.001653890499999977)'87/90':0.0011011040999999722)'30.8/76':0.0010806304000000044,'OR468919.1__Z18_BH165/15|horse|GER-BY|2015':0.004493918699999988)'93.9/100':0.0022460141999999794,'DQ680833.1__547/93|horse|GER-BY|1992':0.002765038999999969)'0/15':0.000001,(((('OP776335.1__Z22_0151|human|GER-BY|2022':0.0011038374999999823,'OR468862.1__NRL.21_092.08|horse|GER-BY|2014':0.000551)'78.3/100':0.000549,'OR468864.1__NRL.21_092.10|horse|GER-BY|2015':0.0011014078000000094)'0/84':0.000001,('OR468857.1__NRL.21_092.03|alpaca|GER-BY|2012':0.002238725499999983,'OR468856.1__NRL.21_092.02|horse|GER-BY|2011':0.002241180699999956)'75.5/100':0.000529)'94.5/100':0.002240705999999981,(('OR468847.1__NRL.20_085|horse|GER-BY|2020':0.000551,'OR468964.1__Z21_0129|human|GER-BY|2021':0.000548)'90.3/100':0.0011054064000000086,('AY374528.1__H3575|horse|GER-BY|1997':0.000001,'OR468887.1__NRL.23_078|horse|GER-BY|2023':0.0011023528999999366)'0/79':0.000001)'87.2/99':0.0011022741999999752)'92.7/100':0.0016667242000000249)'0/26':0.000001,((((((('MT364324.1__Z19_0100|human|GER-BY|2019':0.000001,'OR468959.1__Z20_0121|human|GER-BY|2020':0.000001)'0/90':0.000001,'LR722642.1__Z17_0014_P7|human|GER-BY|2017':0.0016557896000000127)'86.1/100':0.000550,'OR468866.1__NRL.21_092.12|sheep|GER-BY|2016':0.000549)'0/88':0.000001,'OR468882.1__NRL.22_046|alpaca|GER-BY|2022':0.0016543420000000308)'85.8/100':0.000549,'AY374525.1__H3452|horse|GER-BY|1997':0.0011002072000000362)'0/85':0.000001,'OR468962.1__Z20_0127|human|GER-BY|2010':0.0011009686000000296)'83.1/99':0.000549,(('OR468918.1__Z18_BH102/16|horse|GER-BY|2016':0.0016589069999999873,'OR468893.1__Z18_0026.4|sheep|GER-BY|2008':0.000550)'77.8/100':0.000550,'OR468886.1__NRL.22_119|alpaca|GER-BY|2022':0.000549)'0/79':0.000001)'98.8/100':0.0033231744000000174)'99.9/100':0.00750870579999996,'AY374520.1__H1499|horse|GER-BW|1994':0.007528837899999974)'70.1/94':0.000383,(((((((((('AY374533.1__H4050|horse|GER-BY|1998':0.000550,'AY374530.1__H3940|horse|GER-BY|1998':0.000001)'0/89':0.000001,'AY374524.1__H3321|horse|GER-BY|1997':0.000550)'98.8/99':0.003349702199999971,('LT991981.1__Z16_0003_TR2|human|GER-BY|2016':0.000001,'LT991983.1__Z16_0001_TR1|human|GER-BY|2016':0.000001)'87.8/100':0.0011154700000000073)'8.71/68':0.000543,((('KM349819.1___2|Crocidura_leucodon|GER-BY|2013':0.000001,'MG800680.1__S898_16|Crocidura_leucodon|GER-BY|2014':0.000001)'91.7/100':0.0011023900000000086,'MG800679.1__S702_17|Crocidura_leucodon|GER-BY|2014':0.000001)'86.4/100':0.0011036695000000152,'MG800677.1__P1115|horse|GER-BY|2015':0.002793511800000037)'95.2/96':0.0022289793999999974)'0/49':0.000002,'MG800683.1__S1838_13|Crocidura_leucodon|GER-BY|2013':0.0011023884999999956)'0/12':0.000001,(('OR468934.1__Z19_0074.19|sheep|GER-BY|2009':0.000001,'OR468845.1__NRL.19_064|horse|GER-NW|2019':0.000001)'94.9/100':0.0016568170999999854,'KM349818.1__BY_II|Crocidura_leucodon|GER-BY|2013':0.0016570636000000083)'0/14':0.000001)'0/9':0.000001,(((('KF275184.1__BY_Ho_2012|horse|GER-BY|2012':0.0,'MG800681.1__S1424_13|Crocidura_leucodon|GER-BY|2013':0.0):0.0,'MG800682.1__S1425_13|Crocidura_leucodon|GER-BY|2013':0.0):0.000001,'KF275185.1___5017|Crocidura_leucodon|GER-BY|2012':0.000001)'91.7/100':0.0011020649000000327,(('OR468858.1__NRL.21_092.04|horse|GER-BY|2013':0.0016610719999999857,'OR468935.1__Z19_0074.20|horse|GER-BY|2009':0.0016588205999999994)'75.5/100':0.000561,'OR468947.1__Z19_0089|human|GER-BY|2015':0.000549)'89.1/100':0.0011041824000000422)'0/14':0.000001)'0/27':0.000001,('OR468872.1__NRL.21_100.b|horse|GER-BY|2021':0.0011036106999999795,'OR468870.1__NRL.21_092.16|horse|GER-BY|2020':0.0011056606000000024)'93/100':0.0016595611999999926)'85.2/96':0.001089426200000021,'MG800678.1__S45_17|Crocidura_leucodon|GER-BY|2014':0.0011245170999999998)'99.8/100':0.00690935949999999,((('OR468896.1__Z18_0031.1|horse|GER-BW|2015':0.0016588653000000342,'OR468897.1__Z18_0031.2|horse|GER-BW|2016':0.000551)'77.4/100':0.000549,'L27077.2__He/80|horse-lab|GER-BW|1980':0.0022200712000000067)'0/82':0.000001,'OR468884.1__NRL.22_075|horse|GER-BW|2022':0.0038864691000000118)'99.3/100':0.005153588399999964)'79.2/93':0.000993)'95.2/99':0.004067918899999967,(((((((('EU095834.1__MP67|Crocidura_leucodon|SUI-GR|2006':0.001650344299999995,'AY374550.1__S89-2224|horse|SUI-GR|1989':0.000001)'84.3/100':0.000548,'AY374544.1__S91-1460|horse|SUI-GR|1991':0.000001)'0/77':0.000001,'AY374548.1__S95-1924|horse|SUI-SG|1995':0.0016525036000000215)'88.8/100':0.001106363499999985,'AY374552.1__E85-0795|horse|SUI-GR|1985':0.0016583756999999921)'35.7/75':0.000545,(('AY374549.1__S98-2042|sheep|SUI-GR|1998':0.000001,'EU095836.1__S05_1178|sheep|SUI-GR|2006':0.000548)'87.5/100':0.000548,'EU095835.1__MP68|Crocidura_leucodon|SUI-GR|2006':0.000548)'0/92':0.000001)'97.3/100':0.0027783148000000146,(('AY374540.1__S93-1186|sheep|SUI-SG|1993':0.0016547366000000396,'AY374543.1__S91-1350|sheep|SUI-SG|1991':0.000547)'88.7/100':0.0011046845000000083,('AY374542.1__S91-1307|sheep|LIE|1991':0.0011020568999999814,'AY374546.1__S91-1539|sheep|LIE|1991':0.0010993310999999895)'76/100':0.000549)'74.5/100':0.000537)'96.6/100':0.002804184899999951,(((('AY374538.1__S96-0868|horse|SUI-GR|1996':0.000001,'AY374545.1__S95-1466|donkey|SUI-GR|1995':0.000001)'74.6/100':0.000521,'AY374539.1__S95-1114|donkey|SUI-GR|1995':0.003918646999999997)'96.7/99':0.002814342400000003,(('DQ251041.1__M144|Crocidura_leucodon|SUI-GR|2005':0.000547,'AY374547.1__S91-1552|horse|SUI-GR|1991':0.000001)'0/66':0.000001,'MK644606.1__S95-1272|horse|SUI-GR|1995':0.000547)'91.7/100':0.001655915600000002)'91.2/98':0.0016673413000000137,((('MK644607.1__S17-1061|llama|SUI_GR|2017':0.000001,'MK644608.1__S17-1073|llama|SUI-GR|2017':0.000001)'88.7/100':0.0010964700999999688,'KU748787.2__Shrew/DR|Crocidura_leucodon-lab|SUI|_2010':0.000550)'88.5/100':0.001098350299999995,('AY374541.1__S96-1202|horse|SUI-GR|1996':0.00331308629999999,'AY374551.1__S88-2297|horse|SUI-GR|1988':0.000547)'0/76':0.000001)'87.2/100':0.0011028866000000193)'94.2/100':0.0022263471999999784)'75.7/100':0.000939,'OR468922.1__Z19_0072.16|horse|SUI-TG|1980':0.008738606599999976)'95/99':0.004064876399999973)'97.1/100':0.006723710700000052)'93.2/92':0.016329119299999972,('OR468949.1__Z19_0094|human|GER-BY|2002':0.004024139499999968,'OR468950.1__Z19_0095|human|GER-BY|2002':0.00269654469999997)'66.9/100':0.008600000300000021):0.1426059822,'AJ311524.1__No/98|horse-lab|AUT-ST|1998':0.1426059822);
