# Supplementary material for: Lethal Borna disease virus 1 infections of humans and animals – in-depth molecular epidemiology and phylogeography
Source: Nat Commun. 2024 Sep 10;15:7908. doi: 10.1038/s41467-024-52192-x (PMC11387626; doi:10.1038/s41467-024-52192-x)
Supplement: Supplementary file 5 — Supplementary Data 2 [file 41467_2024_52192_MOESM5_ESM.zip › Figure_4.newick]

(((((((((((((('OR203630.1__Z22_0154_E244/22|human|GER-BB|2022':0.000905,'OK142783.1__Z21_0139|human|GER-TH|2021':0.000792)'73.7/97':0.000108,('MN937369.1__M1_S116/19|alpaca|GER-BB|2019':0.000452,'MN937375.1__KS19/0642|Crocidura_leucodon|GER-BB|2019':0.000112)'92.2/99':0.000342)'100/100':0.003687864600000035,((('OR468850.1__NRL.21_046.8-9|horse|GER-BB|2010':0.0018102702000000193,'OR468894.1__Z18_0028|horse|GER-BB|2017':0.002167234199999979)'99.6/100':0.001482437900000022,'MN937376.1__BH97/16|horse|GER-BB|2016':0.00397155810000005)'91.5/97':0.000487,'OR468928.1__Z19_0073.9|horse|GER-BB|2016':0.0035177197000000326)'84.5/91':0.000429)'100/100':0.0037162602999999406,'OR468903.1__Z18_0046.7|horse|GER-SH|2018':0.008686537300000019)'99.9/100':0.002578530400000001,'U04608.1__strain_V|horse-lab|GER-NI|1929':0.008060390499999959)'98/100':0.0013081932999999824,(('MH190827.1__ER_112-16|human|GER-BY|2016':0.002986563799999953,'OR468868.1__NRL.21_092.14|horse|GER-BY|2017':0.006261361099999974)'96.3/99':0.0011272832000001065,'OR468854.1__NRL.21_082|horse|GER-BW|2021':0.006286111600000033)'100/100':0.0060400209999998955)'1.85/71':0.000097,((((('KY002075.1__CL690/15|Crocidura_leucodon|AUT-UA|2015':0.000226,'KY002073.1__CL311/15|Crocidura_leucodon|AUT-UA|2015':0.000112)'89.8/96':0.000226,'KY002071.1__H1407/15|horse|AUT-UA|2015':0.000001)'0/53':0.000001,('KY002074.1__CL428/15|Crocidura_leucodon|AUT-UA|2015':0.000565,'KY002072.1__H8072/15|horse|AUT-UA|2015':0.000338)'86.9/93':0.000226)'98.9/100':0.000677,('KY002078.1__CL1287/15|Crocidura_leucodon|AUT-UA|2015':0.0015825953000000448,'KY490041.1__H272/16|horse|AUT-UA|2016':0.0015820532000000442)'0/19':0.000001)'0/25':0.000001,((('KY002076.1__CL1285/15|Crocidura_leucodon|AUT-UA|2015':0.000791,'KY002077.1__CL1286/15|Crocidura_leucodon|AUT-UA|2015':0.000678)'91.9/97':0.000338,'KY490040.1__H271/16|horse|AUT-UA|2016':0.0010159705000000185)'0/55':0.000001,'KY002079.1__SAR313/15|Sorex_araneus|AUT-UA|2015':0.001015988999999995)'98.6/100':0.000676)'100/100':0.011876427999999994)'98/99':0.0011868334000000313,'OR468963.1__Z20_0128|human|GER-BY|2020':0.01333068770000001)'68.6/78':0.000178,((((('OR468848.1__NRL.21_008|horse|GER-BY|2020':0.000994,'OR468967.1__Z21_0145_Bo4|human|GER-BY|2021':0.000474)'100/100':0.004620610700000083,('LR722645.1__Z18_0047_P3|human|GER-BY|2001':0.0029495176999999595,'OR468941.1__Z19_0074.40|horse|GER-BY|2018':0.0035884078000000263)'100/100':0.0029277088000000395)'99.2/100':0.0016749041999999381,('OR468913.1__Z18_0049.24|horse|GER-BY|2012':0.0018542685999999309,'OR468943.1__Z19_0082|human|GER-BY|2013':0.0024727748999999744)'100/100':0.0054305700000000234)'99.8/100':0.0020969026000000612,'MK574679.1__ER2|human|GER-BY|1996':0.00997799070000005)'87.7/95':0.000530,('OR468961.1__Z20_0126|human|GER-BY|2008':0.000993,'OR468966.1__Z21_0144_Bo3|human|GER-BY|2021':0.0033358473000000277)'100/100':0.009484968799999938)'100/100':0.002823856500000055)'100/100':0.012003163399999961,((((('MT515369.1__Z20_0107|human|GER-BB|2017':0.003554633300000054,'OR468926.1__Z19_0073.6|horse|GER-ST|2012':0.0029694446000000374)'100/100':0.004458925299999916,'OR468895.1__Z18_0029|hippopotamus|GER-ST|1999':0.006723861999999969)'99.1/100':0.001712543800000077,'MT366064.1__CL112|Crocidura_leucodon|GER-ST|2011':0.009878864500000084)'70.4/93':0.000108,(('OR468846.1__NRL.20_055|horse|GER-ST|2020':0.0016023195000000046,'OR468923.1__Z19_0073.2|horse|GER-ST|2007':0.000665)'100/100':0.005114756300000023,'OR468873.1__NRL.21_102.a|alpaca|GER-ST|2020':0.006070744500000003)'100/100':0.0048358047000000015)'92.6/97':0.000743,(('OR468838.1__DessauVac|horse-lab|GER|_1949':0.0010903153999999304,'OR468945.1__Z19_0086|human|GER-BY|2013':0.00521076840000001)'100/100':0.006580940099999988,'MT366065.1__V636|alpaca|GER-SN|2002':0.0058353942999999076)'99.8/100':0.0023477786000000167)'100/100':0.018428582400000004)'94.6/96':0.0017890093000000329,((((((('OR468855.1__NRL.21_092.01|horse|GER-BY|2011':0.0016120880999999088,'OR468940.1__Z19_0074.38|horse|GER-BY|2017':0.002131369399999916)'99.7/100':0.0017688940000000208,'OR468871.1__NRL.21_100.a|horse|GER-BY|2021':0.004282643099999928)'99.2/100':0.0016815848000000244,('OR468876.1__NRL.21_111.b|sheep|GER-BY|2021':0.0010985561999999893,'OR468917.1__Z18_BH28/16-2|donkey|GER-BY|2016':0.000824)'100/100':0.004865126100000006)'99.9/100':0.002654762899999996,'OR468839.1__H24|horse-lab|GER-BY|1985':0.007691130799999946)'98.7/100':0.0013866161000000155,((('OR468860.1__NRL.21_092.06|horse|GER-BY|2013':0.004756458499999949,'OR468892.1__Z18_0026.2|horse|GER-BY|2007':0.004828817699999988)'99.6/100':0.00205103299999998,'OR203629.2__Z21_0140_BN780/12|human|GER-BY|2021':0.007166548299999964)'99.1/100':0.001789984500000008,'OR468869.1__NRL.21_092.15|horse|GER-BY|2017':0.010903269499999979)'99.3/100':0.0015814292000000396)'99.7/100':0.002416900399999977,('OR468921.1__Z19_0064|human|GER-BY|2018':0.009047714700000098,'OR468932.1__Z19_0074.15|horse|GER-BY|2008':0.008194363800000048)'100/100':0.005421656699999944)'99.9/100':0.003865138700000048,(((('OR468849.1__NRL.21_013|alpaca|GER-BY|2021':0.0018074942999999344,'OR468930.1__Z19_0074.10|horse|GER-BY|2008':0.0020582699999999177)'100/100':0.004459915099999989,'LR722644.1__Z18_0017_P4|human|GER-BY|2008':0.004706848799999941)'99.8/100':0.0023780790000000884,('OR468920.1__Z18_DH18/17|horse|GER-BY|2017':0.0026539050000000675,'OR468968.1__Z22_0147|human|GER-BY|2022':0.0036322240000000727)'100/100':0.0030743514000000083)'96.6/99':0.0013850548999999601,'OR468936.1__Z19_0074.24|horse|GER-BY|2010':0.007963612499999995)'100/100':0.009566023600000029)'100/100':0.009536539199999972)'100/95':0.005494659400000046,((((((((('LR722642.1__Z17_0014_P7|human|GER-BY|2017':0.000902,'OR468959.1__Z20_0121|human|GER-BY|2020':0.000451)'0/86':0.000001,'MT364324.1__Z19_0100|human|GER-BY|2019':0.000564)'95.7/99':0.000564,'OR468866.1__NRL.21_092.12|sheep|GER-BY|2016':0.0013608256999999568)'99.4/100':0.0011387130000000134,'OR468962.1__Z20_0127|human|GER-BY|2010':0.002045921999999978)'92.3/98':0.000447,('OR468918.1__Z18_BH102/16|horse|GER-BY|2016':0.002736232900000024,'OR468893.1__Z18_0026.4|sheep|GER-BY|2008':0.001478472399999986)'94.2/99':0.000563)'99.8/100':0.0015929154000000612,('OP776335.1__Z22_0151|human|GER-BY|2022':0.003443660899999923,'OR468847.1__NRL.20_085|horse|GER-BY|2020':0.0028605282999999426)'99.1/100':0.0013586936000000716)'99.7/100':0.002202130299999938,(((('OR468919.1__Z18_BH165/15|horse|GER-BY|2015':0.008414022800000032,'OR468933.1__Z19_0074.16|horse|GER-BY|2008':0.001080895099999979)'95.8/95':0.0010231902999999765,('LR722641.1__Z17_0008_P5|human|GER-BY|2016':0.0025082795999999963,'LR722646.1__Z18_0030.2_P6|human|GER-BY|2017':0.002394912700000029)'99.6/100':0.0015452384999999902)'91.8/97':0.000499,('LR722643.1__Z19_0065_P8|human|GER-BY|2019':0.0019291707999999907,'MW053459.1__Z20_0123_C4|human|GER-BY|2020':0.002184905399999937)'99.4/100':0.001244208600000074)'94.5/99':0.000454,('OR468942.1__Z19_0076|human|GER-BY|2018':0.003425400000000023,'OR468865.1__NRL.21_092.11|horse|GER-BY|2015':0.003311007099999985)'73.6/94':0.000097)'100/100':0.003533724199999977)'100/99':0.00700767950000003,(((('LT991981.1__Z16_0003_TR2|human|GER-BY|2016':0.000001,'LT991983.1__Z16_0001_TR1|human|GER-BY|2016':0.000001)'100/100':0.001812839700000013,('OR468872.1__NRL.21_100.b|horse|GER-BY|2021':0.002395213299999921,'OR468934.1__Z19_0074.19|sheep|GER-BY|2009':0.0014701664999999808)'98.7/100':0.0010331897000001034)'0/87':0.000051,'OR468947.1__Z19_0089|human|GER-BY|2015':0.0018728638999999658)'100/100':0.011578424000000087,'L27077.2__He/80|horse-lab|GER-BW|1980':0.013356090100000051)'95.1/97':0.0017121410999999531)'100/97':0.008198616499999978,(('KU748787.2__Shrew/DR|Crocidura_leucodon-lab|SUI|_2010':0.0010510632999999325,'MK644607.1__S17-1061|llama|SUI_GR|2017':0.002014657399999953)'99.6/100':0.0024839782000000143,'MK644606.1__S95-1272|horse|SUI-GR|1995':0.003744463899999939)'100/100':0.015207157400000004)'100/95':0.00604118110000007)'95.1/88':0.008295037699999952,('OR468949.1__Z19_0094|human|GER-BY|2002':0.004663059900000044,'OR468950.1__Z19_0095|human|GER-BY|2002':0.006006274099999986)'99.9/100':0.02050063609999997):0.27371536325,'AJ311524.1__No/98|horse-lab|AUT-ST|1998':0.27371536325);
