# Supplementary material for: Lethal Borna disease virus 1 infections of humans and animals – in-depth molecular epidemiology and phylogeography
Source: Nat Commun. 2024 Sep 10;15:7908. doi: 10.1038/s41467-024-52192-x (PMC11387626; doi:10.1038/s41467-024-52192-x)
Supplement: Supplementary file 7 — Source Data [file 41467_2024_52192_MOESM7_ESM.xlsx]

## Sheet: Fig 5
spatial distance	patristic distance
15.6	0.00672
15.6	0.00672
9.8	0.00666
33.9	0.00553
7	0.00276
35.3	0.00389
34.7	0.00443
7.6	0.00275
9.1	0.00166
17.5	0
17.5	0
22.2	0.0022
9.8	0.0011
12.9	0.00166
17	0.00277
11.5	0.00388
10.6	0.0011
2.2	0.00277
16.9	0.01451
5.2	0.00729
5.2	0.00729
41.1	0.00613
21.8	0.00727
39.5	0.00448
13.5	0.00056
17.6	0.00499
11.2	0.00111
224.3	0.00055
366.3	0.01145
10.5	0.00111
16.8	0.0195
5.4	0.00277
6.4	0.0011
12.6	0.0039
31.8	0.0101
53.8	0.01012
37.5	0.00331
14.2	0.01289
8.1	0.00443

## Sheet: Fig 3A - Extended Data Fig 8A
patristic distance	all	Subcluster 1A	Subcluster 1B	Cluster 2	Cluster 3	Cluster 4	Cluster 5
0	0					0
0	0					0
0	0					0
0	0					0
0.00055	0					0
0.00056	0					0
0.00221	17.7					17.7
0.00111	19.9					19.9
0.00166	205					205
0.00443	56.3					56.3
0.00665	62.8					62.8
0.00498	46.6					46.6
0.00554	74.4					74.4
0.00498	60.7					60.7
0.00443	46.6					46.6
0.00554	30.7					30.7
0.00443	11.4					11.4
0.00443	30.7					30.7
0.0078	210.8					210.8
0.00948	210.4					210.4
0.00724	198.4					198.4
0.00894	298.5					298.5
0.00788	188.8					188.8
0.00837	191					191
0.0142	179.7					179.7
0.01302	179.8					179.8
0.01696	164.6					164.6
0.01344	201.8					201.8
0.01351	111					111
0.01351	113.9					113.9
0.01238	155.1					155.1
0.02025	533.6					533.6
0.02025	555.1					555.1
0.02025	533.6					533.6
0.02191	532.1					532.1
0.0208	533.6					533.6
0.02079	533.6					533.6
0.02023	540.3					540.3
0.01968	533.6					533.6
0.01968	523.8					523.8
0.01968	537.9					537.9
0.01802	540.3					540.3
0.02077	470.4					470.4
0.01905	428.7					428.7
0.01738	411.7					411.7
0.02018	430.2					430.2
0.01855	453.9					453.9
0.02212	335.5					335.5
0.02145	337.1					337.1
0.02128	526.1					526.1
0.01735	529.8					529.8
0.01679	516.5					516.5
0.01962	447.3					447.3
0.01848	488.8					488.8
0.01679	436					436
0.02012	360.4					360.4
0.01901	349.2					349.2
0.01957	533.5					533.5
0.01957	347.4					347.4
0.01901	333.8					333.8
0.02008	389.1					389.1
0.02118	391.9					391.9
0.02121	363.3					363.3
0.02186	388.1					388.1
0.02019	377.5					377.5
0.0213	379.1					379.1
0.02195	389.2					389.2
0.02712	391.9					391.9
0.0202	360					360
0.04756	113.4
0.04756	113.4
0.04701	113.4
0.04701	113.4
0.04646	113.4
0.04979	113.4
0.04701	141.6
0.04812	109
0.04701	113.4
0.04701	87
0.04701	99.7
0.04646	107.5
0.04756	95.6
0.04646	81.6
0.05009	54.2
0.0447	113.4
0.04413	127.6
0.0436	113.4
0.04696	125.1
0.04526	127.6
0.04707	113.4
0.04648	537.9
0.04533	260.4
0.04474	263.9
0.04591	285.9
0.04414	11.6
0.04414	22
0.04133	173.9
0.04304	81.9
0.04135	127.6
0.04359	158.8
0.04021	112.3
0.04191	169.3
0.03945	573
0.04	575.3
0.03945	557
0.03945	569.2
0.03945	568.5
0.03834	431.5
0.03945	308.8
0.0389	537.8
0.03723	243.8
0.04058	561.8
0.04403	564.7
0.04001	551.3
0.04001	551.3
0.03946	536.8
0.03891	544.7
0.04168	529.5
0.04061	520.9
0.04005	505.6
0.03894	506.7
0.03841	537.3
0.03841	475
0.04404	540.6
0.0407	541.2
0.04348	487.8
0.04291	509.4
0.04072	528.8
0.04182	523.7
0.03958	524.7
0.03953	475
0.04131	544.3
0.04276	528
0.04234	473.7
0.04002	444.6
0.0417	421.5
0.04407	415
0.04075	470.3
0.04623	448.1
0.04623	448.1
0.04623	448.1
0.04623	448.1
0.04512	500
0.04121	556
0.04121	466.8
0.04231	466.6
0.04289	462.8
0.04456	446.2
0.04179	420.1
0.04235	422.2
0.04407	377.1
0.04067	397.7
0.04066	409.5
0.04447	419.7
0.05839	424.7
0.05783	425.9
0.05781	466.3
0.05838	460.4
0.05837	453.4
0.05561	496.7
0.05838	495.9
0.05784	485.4
0.05616	494
0.06006	524.9
0.05893	516.5
0.05726	500
0.05792	534
0.05615	539.8
0.05615	540.5
0.05781	548.1
0.05615	538.4
0.05725	539.6
0.05615	510.6
0.05615	522
0.05671	529.6
0.0556	532.5
0.05505	352.5
0.05674	533.3
0.05619	552.1
0.05619	533.1
0.05785	539.3
0.05785	525.6
0.0556	557.4
0.0556	567.1
0.05395	537
0.05505	537.4
0.05394	528.2
0.0512	477.9
0.05672	521.7
0.05617	531.9
0.05672	521.7
0.05393	537
0.05338	537
0.05338	537
0.05338	537
0.05338	537
0.05504	541.6
0.05504	566.9
0.05393	537.6
0.05393	294.3
0.05338	537
0.0556	542.3
0.0556	546.6
0.05393	558.5
0.05671	537
0.05671	537
0.05561	537
0.05231	537
0.05164	538.7
0.05053	538.7
0.05165	526.9
0.05331	515.2
0.05365	685.7
0.052	685.9
0.05145	687.6
0.0531	686.5
0.052	685.8
0.05035	702.7
0.0509	685.7
0.05035	685.7
0.05032	683.1
0.04921	669.5
0.04921	671.3
0.04921	674.6
0.05145	709
0.05145	713.3
0.05484	709
0.05031	706.4
0.04977	702.6
0.05031	706.5
0.04974	703.7
0.04974	703.7
0.05086	690.7
0.04809	702.6
0.05202	637.9
0.06144	541.5
0.06011	531.3
0	0					0
0	0					0
0	0					0
0.00055	0					0
0.00056	0					0
0.00221	17.7					17.7
0.00111	19.9					19.9
0.00166	205					205
0.00443	56.3					56.3
0.00665	62.8					62.8
0.00498	46.6					46.6
0.00554	74.4					74.4
0.00498	60.7					60.7
0.00443	46.6					46.6
0.00554	30.7					30.7
0.00443	11.4					11.4
0.00443	30.7					30.7
0.0078	210.8					210.8
0.00948	210.4					210.4
0.00724	198.4					198.4
0.00894	298.5					298.5
0.00788	188.8					188.8
0.00837	191					191
0.0142	179.7					179.7
0.01302	179.8					179.8
0.01696	164.6					164.6
0.01344	201.8					201.8
0.01351	111					111
0.01351	113.9					113.9
0.01238	155.1					155.1
0.02025	533.6					533.6
0.02025	555.1					555.1
0.02025	533.6					533.6
0.02191	532.1					532.1
0.0208	533.6					533.6
0.02079	533.6					533.6
0.02023	540.3					540.3
0.01968	533.6					533.6
0.01968	523.8					523.8
0.01968	537.9					537.9
0.01802	540.3					540.3
0.02077	470.4					470.4
0.01905	428.7					428.7
0.01738	411.7					411.7
0.02018	430.2					430.2
0.01855	453.9					453.9
0.02212	335.5					335.5
0.02145	337.1					337.1
0.02128	526.1					526.1
0.01735	529.8					529.8
0.01679	516.5					516.5
0.01962	447.3					447.3
0.01848	488.8					488.8
0.01679	436					436
0.02012	360.4					360.4
0.01901	349.2					349.2
0.01957	533.5					533.5
0.01957	347.4					347.4
0.01901	333.8					333.8
0.02008	389.1					389.1
0.02118	391.9					391.9
0.02121	363.3					363.3
0.02186	388.1					388.1
0.02019	377.5					377.5
0.0213	379.1					379.1
0.02195	389.2					389.2
0.02712	391.9					391.9
0.0202	360					360
0.04756	113.4
0.04756	113.4
0.04701	113.4
0.04701	113.4
0.04646	113.4
0.04979	113.4
0.04701	141.6
0.04812	109
0.04701	113.4
0.04701	87
0.04701	99.7
0.04646	107.5
0.04756	95.6
0.04646	81.6
0.05009	54.2
0.0447	113.4
0.04413	127.6
0.0436	113.4
0.04696	125.1
0.04526	127.6
0.04707	113.4
0.04648	537.9
0.04533	260.4
0.04474	263.9
0.04591	285.9
0.04414	11.6
0.04414	22
0.04133	173.9
0.04304	81.9
0.04135	127.6
0.04359	158.8
0.04021	112.3
0.04191	169.3
0.03945	573
0.04	575.3
0.03945	557
0.03945	569.2
0.03945	568.5
0.03834	431.5
0.03945	308.8
0.0389	537.8
0.03723	243.8
0.04058	561.8
0.04403	564.7
0.04001	551.3
0.04001	551.3
0.03946	536.8
0.03891	544.7
0.04168	529.5
0.04061	520.9
0.04005	505.6
0.03894	506.7
0.03841	537.3
0.03841	475
0.04404	540.6
0.0407	541.2
0.04348	487.8
0.04291	509.4
0.04072	528.8
0.04182	523.7
0.03958	524.7
0.03953	475
0.04131	544.3
0.04276	528
0.04234	473.7
0.04002	444.6
0.0417	421.5
0.04407	415
0.04075	470.3
0.04623	448.1
0.04623	448.1
0.04623	448.1
0.04623	448.1
0.04512	500
0.04121	556
0.04121	466.8
0.04231	466.6
0.04289	462.8
0.04456	446.2
0.04179	420.1
0.04235	422.2
0.04407	377.1
0.04067	397.7
0.04066	409.5
0.04447	419.7
0.05839	424.7
0.05783	425.9
0.05781	466.3
0.05838	460.4
0.05837	453.4
0.05561	496.7
0.05838	495.9
0.05784	485.4
0.05616	494
0.06006	524.9
0.05893	516.5
0.05726	500
0.05792	534
0.05615	539.8
0.05615	540.5
0.05781	548.1
0.05615	538.4
0.05725	539.6
0.05615	510.6
0.05615	522
0.05671	529.6
0.0556	532.5
0.05505	352.5
0.05674	533.3
0.05619	552.1
0.05619	533.1
0.05785	539.3
0.05785	525.6
0.0556	557.4
0.0556	567.1
0.05395	537
0.05505	537.4
0.05394	528.2
0.0512	477.9
0.05672	521.7
0.05617	531.9
0.05672	521.7
0.05393	537
0.05338	537
0.05338	537
0.05338	537
0.05338	537
0.05504	541.6
0.05504	566.9
0.05393	537.6
0.05393	294.3
0.05338	537
0.0556	542.3
0.0556	546.6
0.05393	558.5
0.05671	537
0.05671	537
0.05561	537
0.05231	537
0.05164	538.7
0.05053	538.7
0.05165	526.9
0.05331	515.2
0.05365	685.7
0.052	685.9
0.05145	687.6
0.0531	686.5
0.052	685.8
0.05035	702.7
0.0509	685.7
0.05035	685.7
0.05032	683.1
0.04921	669.5
0.04921	671.3
0.04921	674.6
0.05145	709
0.05145	713.3
0.05484	709
0.05031	706.4
0.04977	702.6
0.05031	706.5
0.04974	703.7
0.04974	703.7
0.05086	690.7
0.04809	702.6
0.05202	637.9
0.06144	541.5
0.06011	531.3
0	0					0
0	0					0
0.00055	0					0
0.00056	0					0
0.00221	17.7					17.7
0.00111	19.9					19.9
0.00166	205					205
0.00443	56.3					56.3
0.00665	62.8					62.8
0.00498	46.6					46.6
0.00554	74.4					74.4
0.00498	60.7					60.7
0.00443	46.6					46.6
0.00554	30.7					30.7
0.00443	11.4					11.4
0.00443	30.7					30.7
0.0078	210.8					210.8
0.00948	210.4					210.4
0.00724	198.4					198.4
0.00894	298.5					298.5
0.00788	188.8					188.8
0.00837	191					191
0.0142	179.7					179.7
0.01302	179.8					179.8
0.01696	164.6					164.6
0.01344	201.8					201.8
0.01351	111					111
0.01351	113.9					113.9
0.01238	155.1					155.1
0.02025	533.6					533.6
0.02025	555.1					555.1
0.02025	533.6					533.6
0.02191	532.1					532.1
0.0208	533.6					533.6
0.02079	533.6					533.6
0.02023	540.3					540.3
0.01968	533.6					533.6
0.01968	523.8					523.8
0.01968	537.9					537.9
0.01802	540.3					540.3
0.02077	470.4					470.4
0.01905	428.7					428.7
0.01738	411.7					411.7
0.02018	430.2					430.2
0.01855	453.9					453.9
0.02212	335.5					335.5
0.02145	337.1					337.1
0.02128	526.1					526.1
0.01735	529.8					529.8
0.01679	516.5					516.5
0.01962	447.3					447.3
0.01848	488.8					488.8
0.01679	436					436
0.02012	360.4					360.4
0.01901	349.2					349.2
0.01957	533.5					533.5
0.01957	347.4					347.4
0.01901	333.8					333.8
0.02008	389.1					389.1
0.02118	391.9					391.9
0.02121	363.3					363.3
0.02186	388.1					388.1
0.02019	377.5					377.5
0.0213	379.1					379.1
0.02195	389.2					389.2
0.02712	391.9					391.9
0.0202	360					360
0.04756	113.4
0.04756	113.4
0.04701	113.4
0.04701	113.4
0.04646	113.4
0.04979	113.4
0.04701	141.6
0.04812	109
0.04701	113.4
0.04701	87
0.04701	99.7
0.04646	107.5
0.04756	95.6
0.04646	81.6
0.05009	54.2
0.0447	113.4
0.04413	127.6
0.0436	113.4
0.04696	125.1
0.04526	127.6
0.04707	113.4
0.04648	537.9
0.04533	260.4
0.04474	263.9
0.04591	285.9
0.04414	11.6
0.04414	22
0.04133	173.9
0.04304	81.9
0.04135	127.6
0.04359	158.8
0.04021	112.3
0.04191	169.3
0.03945	573
0.04	575.3
0.03945	557
0.03945	569.2
0.03945	568.5
0.03834	431.5
0.03945	308.8
0.0389	537.8
0.03723	243.8
0.04058	561.8
0.04403	564.7
0.04001	551.3
0.04001	551.3
0.03946	536.8
0.03891	544.7
0.04168	529.5
0.04061	520.9
0.04005	505.6
0.03894	506.7
0.03841	537.3
0.03841	475
0.04404	540.6
0.0407	541.2
0.04348	487.8
0.04291	509.4
0.04072	528.8
0.04182	523.7
0.03958	524.7
0.03953	475
0.04131	544.3
0.04276	528
0.04234	473.7
0.04002	444.6
0.0417	421.5
0.04407	415
0.04075	470.3
0.04623	448.1
0.04623	448.1
0.04623	448.1
0.04623	448.1
0.04512	500
0.04121	556
0.04121	466.8
0.04231	466.6
0.04289	462.8
0.04456	446.2
0.04179	420.1
0.04235	422.2
0.04407	377.1
0.04067	397.7
0.04066	409.5
0.04447	419.7
0.05839	424.7
0.05783	425.9
0.05781	466.3
0.05838	460.4
0.05837	453.4
0.05561	496.7
0.05838	495.9
0.05784	485.4
0.05616	494
0.06006	524.9
0.05893	516.5
0.05726	500
0.05792	534
0.05615	539.8
0.05615	540.5
0.05781	548.1
0.05615	538.4
0.05725	539.6
0.05615	510.6
0.05615	522
0.05671	529.6
0.0556	532.5
0.05505	352.5
0.05674	533.3
0.05619	552.1
0.05619	533.1
0.05785	539.3
0.05785	525.6
0.0556	557.4
0.0556	567.1
0.05395	537
0.05505	537.4
0.05394	528.2
0.0512	477.9
0.05672	521.7
0.05617	531.9
0.05672	521.7
0.05393	537
0.05338	537
0.05338	537
0.05338	537
0.05338	537
0.05504	541.6
0.05504	566.9
0.05393	537.6
0.05393	294.3
0.05338	537
0.0556	542.3
0.0556	546.6
0.05393	558.5
0.05671	537
0.05671	537
0.05561	537
0.05231	537
0.05164	538.7
0.05053	538.7
0.05165	526.9
0.05331	515.2
0.05365	685.7
0.052	685.9
0.05145	687.6
0.0531	686.5
0.052	685.8
0.05035	702.7
0.0509	685.7
0.05035	685.7
0.05032	683.1
0.04921	669.5
0.04921	671.3
0.04921	674.6
0.05145	709
0.05145	713.3
0.05484	709
0.05031	706.4
0.04977	702.6
0.05031	706.5
0.04974	703.7
0.04974	703.7
0.05086	690.7
0.04809	702.6
0.05202	637.9
0.06144	541.5
0.06011	531.3
0	0					0
0.00055	0					0
0.00056	0					0
0.00221	17.7					17.7
0.00111	19.9					19.9
0.00166	205					205
0.00443	56.3					56.3
0.00665	62.8					62.8
0.00498	46.6					46.6
0.00554	74.4					74.4
0.00498	60.7					60.7
0.00443	46.6					46.6
0.00554	30.7					30.7
0.00443	11.4					11.4
0.00443	30.7					30.7
0.0078	210.8					210.8
0.00948	210.4					210.4
0.00724	198.4					198.4
0.00894	298.5					298.5
0.00788	188.8					188.8
0.00837	191					191
0.0142	179.7					179.7
0.01302	179.8					179.8
0.01696	164.6					164.6
0.01344	201.8					201.8
0.01351	111					111
0.01351	113.9					113.9
0.01238	155.1					155.1
0.02025	533.6					533.6
0.02025	555.1					555.1
0.02025	533.6					533.6
0.02191	532.1					532.1
0.0208	533.6					533.6
0.02079	533.6					533.6
0.02023	540.3					540.3
0.01968	533.6					533.6
0.01968	523.8					523.8
0.01968	537.9					537.9
0.01802	540.3					540.3
0.02077	470.4					470.4
0.01905	428.7					428.7
0.01738	411.7					411.7
0.02018	430.2					430.2
0.01855	453.9					453.9
0.02212	335.5					335.5
0.02145	337.1					337.1
0.02128	526.1					526.1
0.01735	529.8					529.8
0.01679	516.5					516.5
0.01962	447.3					447.3
0.01848	488.8					488.8
0.01679	436					436
0.02012	360.4					360.4
0.01901	349.2					349.2
0.01957	533.5					533.5
0.01957	347.4					347.4
0.01901	333.8					333.8
0.02008	389.1					389.1
0.02118	391.9					391.9
0.02121	363.3					363.3
0.02186	388.1					388.1
0.02019	377.5					377.5
0.0213	379.1					379.1
0.02195	389.2					389.2
0.02712	391.9					391.9
0.0202	360					360
0.04756	113.4
0.04756	113.4
0.04701	113.4
0.04701	113.4
0.04646	113.4
0.04979	113.4
0.04701	141.6
0.04812	109
0.04701	113.4
0.04701	87
0.04701	99.7
0.04646	107.5
0.04756	95.6
0.04646	81.6
0.05009	54.2
0.0447	113.4
0.04413	127.6
0.0436	113.4
0.04696	125.1
0.04526	127.6
0.04707	113.4
0.04648	537.9
0.04533	260.4
0.04474	263.9
0.04591	285.9
0.04414	11.6
0.04414	22
0.04133	173.9
0.04304	81.9
0.04135	127.6
0.04359	158.8
0.04021	112.3
0.04191	169.3
0.03945	573
0.04	575.3
0.03945	557
0.03945	569.2
0.03945	568.5
0.03834	431.5
0.03945	308.8
0.0389	537.8
0.03723	243.8
0.04058	561.8
0.04403	564.7
0.04001	551.3
0.04001	551.3
0.03946	536.8
0.03891	544.7
0.04168	529.5
0.04061	520.9
0.04005	505.6
0.03894	506.7
0.03841	537.3
0.03841	475
0.04404	540.6
0.0407	541.2
0.04348	487.8
0.04291	509.4
0.04072	528.8
0.04182	523.7
0.03958	524.7
0.03953	475
0.04131	544.3
0.04276	528
0.04234	473.7
0.04002	444.6
0.0417	421.5
0.04407	415
0.04075	470.3
0.04623	448.1
0.04623	448.1
0.04623	448.1
0.04623	448.1
0.04512	500
0.04121	556
0.04121	466.8
0.04231	466.6
0.04289	462.8
0.04456	446.2
0.04179	420.1
0.04235	422.2
0.04407	377.1
0.04067	397.7
0.04066	409.5
0.04447	419.7
0.05839	424.7
0.05783	425.9
0.05781	466.3
0.05838	460.4
0.05837	453.4
0.05561	496.7
0.05838	495.9
0.05784	485.4
0.05616	494
0.06006	524.9
0.05893	516.5
0.05726	500
0.05792	534
0.05615	539.8
0.05615	540.5
0.05781	548.1
0.05615	538.4
0.05725	539.6
0.05615	510.6
0.05615	522
0.05671	529.6
0.0556	532.5
0.05505	352.5
0.05674	533.3
0.05619	552.1
0.05619	533.1
0.05785	539.3
0.05785	525.6
0.0556	557.4
0.0556	567.1
0.05395	537
0.05505	537.4
0.05394	528.2
0.0512	477.9
0.05672	521.7
0.05617	531.9
0.05672	521.7
0.05393	537
0.05338	537
0.05338	537
0.05338	537
0.05338	537
0.05504	541.6
0.05504	566.9
0.05393	537.6
0.05393	294.3
0.05338	537
0.0556	542.3
0.0556	546.6
0.05393	558.5
0.05671	537
0.05671	537
0.05561	537
0.05231	537
0.05164	538.7
0.05053	538.7
0.05165	526.9
0.05331	515.2
0.05365	685.7
0.052	685.9
0.05145	687.6
0.0531	686.5
0.052	685.8
0.05035	702.7
0.0509	685.7
0.05035	685.7
0.05032	683.1
0.04921	669.5
0.04921	671.3
0.04921	674.6
0.05145	709
0.05145	713.3
0.05484	709
0.05031	706.4
0.04977	702.6
0.05031	706.5
0.04974	703.7
0.04974	703.7
0.05086	690.7
0.04809	702.6
0.05202	637.9
0.06144	541.5
0.06011	531.3
0.00055	0					0
0.00056	0					0
0.00221	17.7					17.7
0.00111	19.9					19.9
0.00166	205					205
0.00443	56.3					56.3
0.00665	62.8					62.8
0.00498	46.6					46.6
0.00554	74.4					74.4
0.00498	60.7					60.7
0.00443	46.6					46.6
0.00554	30.7					30.7
0.00443	11.4					11.4
0.00443	30.7					30.7
0.0078	210.8					210.8
0.00948	210.4					210.4
0.00724	198.4					198.4
0.00894	298.5					298.5
0.00788	188.8					188.8
0.00837	191					191
0.0142	179.7					179.7
0.01302	179.8					179.8
0.01696	164.6					164.6
0.01344	201.8					201.8
0.01351	111					111
0.01351	113.9					113.9
0.01238	155.1					155.1
0.02025	533.6					533.6
0.02025	555.1					555.1
0.02025	533.6					533.6
0.02191	532.1					532.1
0.0208	533.6					533.6
0.02079	533.6					533.6
0.02023	540.3					540.3
0.01968	533.6					533.6
0.01968	523.8					523.8
0.01968	537.9					537.9
0.01802	540.3					540.3
0.02077	470.4					470.4
0.01905	428.7					428.7
0.01738	411.7					411.7
0.02018	430.2					430.2
0.01855	453.9					453.9
0.02212	335.5					335.5
0.02145	337.1					337.1
0.02128	526.1					526.1
0.01735	529.8					529.8
0.01679	516.5					516.5
0.01962	447.3					447.3
0.01848	488.8					488.8
0.01679	436					436
0.02012	360.4					360.4
0.01901	349.2					349.2
0.01957	533.5					533.5
0.01957	347.4					347.4
0.01901	333.8					333.8
0.02008	389.1					389.1
0.02118	391.9					391.9
0.02121	363.3					363.3
0.02186	388.1					388.1
0.02019	377.5					377.5
0.0213	379.1					379.1
0.02195	389.2					389.2
0.02712	391.9					391.9
0.0202	360					360
0.04756	113.4
0.04756	113.4
0.04701	113.4
0.04701	113.4
0.04646	113.4
0.04979	113.4
0.04701	141.6
0.04812	109
0.04701	113.4
0.04701	87
0.04701	99.7
0.04646	107.5
0.04756	95.6
0.04646	81.6
0.05009	54.2
0.0447	113.4
0.04413	127.6
0.0436	113.4
0.04696	125.1
0.04526	127.6
0.04707	113.4
0.04648	537.9
0.04533	260.4
0.04474	263.9
0.04591	285.9
0.04414	11.6
0.04414	22
0.04133	173.9
0.04304	81.9
0.04135	127.6
0.04359	158.8
0.04021	112.3
0.04191	169.3
0.03945	573
0.04	575.3
0.03945	557
0.03945	569.2
0.03945	568.5
0.03834	431.5
0.03945	308.8
0.0389	537.8
0.03723	243.8
0.04058	561.8
0.04403	564.7
0.04001	551.3
0.04001	551.3
0.03946	536.8
0.03891	544.7
0.04168	529.5
0.04061	520.9
0.04005	505.6
0.03894	506.7
0.03841	537.3
0.03841	475
0.04404	540.6
0.0407	541.2
0.04348	487.8
0.04291	509.4
0.04072	528.8
0.04182	523.7
0.03958	524.7
0.03953	475
0.04131	544.3
0.04276	528
0.04234	473.7
0.04002	444.6
0.0417	421.5
0.04407	415
0.04075	470.3
0.04623	448.1
0.04623	448.1
0.04623	448.1
0.04623	448.1
0.04512	500
0.04121	556
0.04121	466.8
0.04231	466.6
0.04289	462.8
0.04456	446.2
0.04179	420.1
0.04235	422.2
0.04407	377.1
0.04067	397.7
0.04066	409.5
0.04447	419.7
0.05839	424.7
0.05783	425.9
0.05781	466.3
0.05838	460.4
0.05837	453.4
0.05561	496.7
0.05838	495.9
0.05784	485.4
0.05616	494
0.06006	524.9
0.05893	516.5
0.05726	500
0.05792	534
0.05615	539.8
0.05615	540.5
0.05781	548.1
0.05615	538.4
0.05725	539.6
0.05615	510.6
0.05615	522
0.05671	529.6
0.0556	532.5
0.05505	352.5
0.05674	533.3
0.05619	552.1
0.05619	533.1
0.05785	539.3
0.05785	525.6
0.0556	557.4
0.0556	567.1
0.05395	537
0.05505	537.4
0.05394	528.2
0.0512	477.9
0.05672	521.7
0.05617	531.9
0.05672	521.7
0.05393	537
0.05338	537
0.05338	537
0.05338	537
0.05338	537
0.05504	541.6
0.05504	566.9
0.05393	537.6
0.05393	294.3
0.05338	537
0.0556	542.3
0.0556	546.6
0.05393	558.5
0.05671	537
0.05671	537
0.05561	537
0.05231	537
0.05164	538.7
0.05053	538.7
0.05165	526.9
0.05331	515.2
0.05365	685.7
0.052	685.9
0.05145	687.6
0.0531	686.5
0.052	685.8
0.05035	702.7
0.0509	685.7
0.05035	685.7
0.05032	683.1
0.04921	669.5
0.04921	671.3
0.04921	674.6
0.05145	709
0.05145	713.3
0.05484	709
0.05031	706.4
0.04977	702.6
0.05031	706.5
0.04974	703.7
0.04974	703.7
0.05086	690.7
0.04809	702.6
0.05202	637.9
0.06144	541.5
0.06011	531.3
0.00111	0					0
0.00276	17.7					17.7
0.00166	19.9					19.9
0.00221	205					205
0.00498	56.3					56.3
0.0072	62.8					62.8
0.00553	46.6					46.6
0.00609	74.4					74.4
0.00553	60.7					60.7
0.00498	46.6					46.6
0.00609	30.7					30.7
0.00498	11.4					11.4
0.00498	30.7					30.7
0.00835	210.8					210.8
0.01003	210.4					210.4
0.00779	198.4					198.4
0.00949	298.5					298.5
0.00843	188.8					188.8
0.00892	191					191
0.01475	179.7					179.7
0.01357	179.8					179.8
0.01751	164.6					164.6
0.01399	201.8					201.8
0.01406	111					111
0.01406	113.9					113.9
0.01293	155.1					155.1
0.0208	533.6					533.6
0.0208	555.1					555.1
0.0208	533.6					533.6
0.02246	532.1					532.1
0.02135	533.6					533.6
0.02134	533.6					533.6
0.02078	540.3					540.3
0.02023	533.6					533.6
0.02023	523.8					523.8
0.02023	537.9					537.9
0.01857	540.3					540.3
0.02132	470.4					470.4
0.0196	428.7					428.7
0.01793	411.7					411.7
0.02073	430.2					430.2
0.0191	453.9					453.9
0.02267	335.5					335.5
0.022	337.1					337.1
0.02183	526.1					526.1
0.0179	529.8					529.8
0.01734	516.5					516.5
0.02017	447.3					447.3
0.01903	488.8					488.8
0.01734	436					436
0.02067	360.4					360.4
0.01956	349.2					349.2
0.02012	533.5					533.5
0.02012	347.4					347.4
0.01956	333.8					333.8
0.02063	389.1					389.1
0.02173	391.9					391.9
0.02176	363.3					363.3
0.02241	388.1					388.1
0.02074	377.5					377.5
0.02185	379.1					379.1
0.0225	389.2					389.2
0.02767	391.9					391.9
0.02075	360					360
0.04811	113.4
0.04811	113.4
0.04756	113.4
0.04756	113.4
0.04701	113.4
0.05034	113.4
0.04756	141.6
0.04867	109
0.04756	113.4
0.04756	87
0.04756	99.7
0.04701	107.5
0.04811	95.6
0.04701	81.6
0.05064	54.2
0.04525	113.4
0.04468	127.6
0.04415	113.4
0.04751	125.1
0.04581	127.6
0.04762	113.4
0.04703	537.9
0.04588	260.4
0.04529	263.9
0.04646	285.9
0.04469	11.6
0.04469	22
0.04188	173.9
0.04359	81.9
0.0419	127.6
0.04414	158.8
0.04076	112.3
0.04246	169.3
0.04	573
0.04055	575.3
0.04	557
0.04	569.2
0.04	568.5
0.03889	431.5
0.04	308.8
0.03945	537.8
0.03778	243.8
0.04113	561.8
0.04458	564.7
0.04056	551.3
0.04056	551.3
0.04001	536.8
0.03946	544.7
0.04223	529.5
0.04116	520.9
0.0406	505.6
0.03949	506.7
0.03896	537.3
0.03896	475
0.04459	540.6
0.04125	541.2
0.04403	487.8
0.04346	509.4
0.04127	528.8
0.04237	523.7
0.04013	524.7
0.04008	475
0.04186	544.3
0.04331	528
0.04289	473.7
0.04057	444.6
0.04225	421.5
0.04462	415
0.0413	470.3
0.04678	448.1
0.04678	448.1
0.04678	448.1
0.04678	448.1
0.04567	500
0.04176	556
0.04176	466.8
0.04286	466.6
0.04344	462.8
0.04511	446.2
0.04234	420.1
0.0429	422.2
0.04462	377.1
0.04122	397.7
0.04121	409.5
0.04502	419.7
0.05894	424.7
0.05838	425.9
0.05836	466.3
0.05893	460.4
0.05892	453.4
0.05616	496.7
0.05893	495.9
0.05839	485.4
0.05671	494
0.06061	524.9
0.05948	516.5
0.05781	500
0.05847	534
0.0567	539.8
0.0567	540.5
0.05836	548.1
0.0567	538.4
0.0578	539.6
0.0567	510.6
0.0567	522
0.05726	529.6
0.05615	532.5
0.0556	352.5
0.05729	533.3
0.05674	552.1
0.05674	533.1
0.0584	539.3
0.0584	525.6
0.05615	557.4
0.05615	567.1
0.0545	537
0.0556	537.4
0.05449	528.2
0.05175	477.9
0.05727	521.7
0.05672	531.9
0.05727	521.7
0.05448	537
0.05393	537
0.05393	537
0.05393	537
0.05393	537
0.05559	541.6
0.05559	566.9
0.05448	537.6
0.05448	294.3
0.05393	537
0.05615	542.3
0.05615	546.6
0.05448	558.5
0.05726	537
0.05726	537
0.05616	537
0.05286	537
0.05219	538.7
0.05108	538.7
0.0522	526.9
0.05386	515.2
0.0542	685.7
0.05255	685.9
0.052	687.6
0.05365	686.5
0.05255	685.8
0.0509	702.7
0.05145	685.7
0.0509	685.7
0.05087	683.1
0.04976	669.5
0.04976	671.3
0.04976	674.6
0.052	709
0.052	713.3
0.05539	709
0.05086	706.4
0.05032	702.6
0.05086	706.5
0.05029	703.7
0.05029	703.7
0.05141	690.7
0.04864	702.6
0.05257	637.9
0.06199	541.5
0.06066	531.3
0.00166	17.7					17.7
0.00056	19.9					19.9
0.00111	205					205
0.00388	56.3					56.3
0.0061	62.8					62.8
0.00443	46.6					46.6
0.00499	74.4					74.4
0.00443	60.7					60.7
0.00388	46.6					46.6
0.00499	30.7					30.7
0.00388	11.4					11.4
0.00387	30.7					30.7
0.00725	210.8					210.8
0.00893	210.4					210.4
0.00669	198.4					198.4
0.00839	298.5					298.5
0.00732	188.8					188.8
0.00782	191					191
0.01364	179.7					179.7
0.01247	179.8					179.8
0.01641	164.6					164.6
0.01289	201.8					201.8
0.01295	111					111
0.01295	113.9					113.9
0.01182	155.1					155.1
0.0197	533.6					533.6
0.0197	555.1					555.1
0.0197	533.6					533.6
0.02136	532.1					532.1
0.02025	533.6					533.6
0.02023	533.6					533.6
0.01968	540.3					540.3
0.01912	533.6					533.6
0.01912	523.8					523.8
0.01913	537.9					537.9
0.01746	540.3					540.3
0.02022	470.4					470.4
0.0185	428.7					428.7
0.01682	411.7					411.7
0.01963	430.2					430.2
0.018	453.9					453.9
0.02156	335.5					335.5
0.0209	337.1					337.1
0.02072	526.1					526.1
0.01679	529.8					529.8
0.01624	516.5					516.5
0.01907	447.3					447.3
0.01793	488.8					488.8
0.01624	436					436
0.01957	360.4					360.4
0.01846	349.2					349.2
0.01901	533.5					533.5
0.01901	347.4					347.4
0.01845	333.8					333.8
0.01953	389.1					389.1
0.02063	391.9					391.9
0.02066	363.3					363.3
0.02131	388.1					388.1
0.01964	377.5					377.5
0.02075	379.1					379.1
0.02139	389.2					389.2
0.02657	391.9					391.9
0.01965	360					360
0.04701	113.4
0.04701	113.4
0.04646	113.4
0.04646	113.4
0.04591	113.4
0.04924	113.4
0.04646	141.6
0.04757	109
0.04646	113.4
0.04646	87
0.04646	99.7
0.04591	107.5
0.04701	95.6
0.04591	81.6
0.04953	54.2
0.04415	113.4
0.04358	127.6
0.04304	113.4
0.0464	125.1
0.04471	127.6
0.04651	113.4
0.04593	537.9
0.04478	260.4
0.04419	263.9
0.04536	285.9
0.04359	11.6
0.04359	22
0.04078	173.9
0.04249	81.9
0.0408	127.6
0.04304	158.8
0.03965	112.3
0.04136	169.3
0.03889	573
0.03944	575.3
0.03889	557
0.03889	569.2
0.03889	568.5
0.03779	431.5
0.0389	308.8
0.03835	537.8
0.03668	243.8
0.04003	561.8
0.04348	564.7
0.03946	551.3
0.03946	551.3
0.0389	536.8
0.03835	544.7
0.04113	529.5
0.04005	520.9
0.0395	505.6
0.03838	506.7
0.03785	537.3
0.03785	475
0.04349	540.6
0.04015	541.2
0.04293	487.8
0.04236	509.4
0.04017	528.8
0.04127	523.7
0.03902	524.7
0.03898	475
0.04075	544.3
0.04221	528
0.04178	473.7
0.03947	444.6
0.04115	421.5
0.04352	415
0.0402	470.3
0.04568	448.1
0.04568	448.1
0.04568	448.1
0.04568	448.1
0.04457	500
0.04066	556
0.04066	466.8
0.04176	466.6
0.04233	462.8
0.04401	446.2
0.04124	420.1
0.0418	422.2
0.04352	377.1
0.04011	397.7
0.04011	409.5
0.04391	419.7
0.05783	424.7
0.05728	425.9
0.05726	466.3
0.05783	460.4
0.05782	453.4
0.05505	496.7
0.05782	495.9
0.05728	485.4
0.05561	494
0.05951	524.9
0.05838	516.5
0.05671	500
0.05736	534
0.0556	539.8
0.0556	540.5
0.05725	548.1
0.0556	538.4
0.0567	539.6
0.0556	510.6
0.0556	522
0.05616	529.6
0.05505	532.5
0.0545	352.5
0.05619	533.3
0.05563	552.1
0.05563	533.1
0.0573	539.3
0.0573	525.6
0.05505	557.4
0.05505	567.1
0.05339	537
0.0545	537.4
0.05339	528.2
0.05064	477.9
0.05617	521.7
0.05562	531.9
0.05617	521.7
0.05338	537
0.05283	537
0.05283	537
0.05283	537
0.05283	537
0.05449	541.6
0.05449	566.9
0.05338	537.6
0.05338	294.3
0.05283	537
0.05505	542.3
0.05505	546.6
0.05337	558.5
0.05616	537
0.05616	537
0.05505	537
0.05176	537
0.05108	538.7
0.04997	538.7
0.0511	526.9
0.05276	515.2
0.0531	685.7
0.05145	685.9
0.0509	687.6
0.05255	686.5
0.05145	685.8
0.0498	702.7
0.05034	685.7
0.0498	685.7
0.04977	683.1
0.04866	669.5
0.04866	671.3
0.04865	674.6
0.05089	709
0.05089	713.3
0.05429	709
0.04976	706.4
0.04922	702.6
0.04976	706.5
0.04919	703.7
0.04919	703.7
0.05031	690.7
0.04754	702.6
0.05147	637.9
0.06089	541.5
0.05956	531.3
0.00111	11.2					11.2
0.00166	221.7					221.7
0.00443	73.6					73.6
0.00665	79.2					79.2
0.00498	57.4					57.4
0.00554	85.6					85.6
0.00498	73					73
0.00443	57.4					57.4
0.00554	28.6					28.6
0.00443	8.1					8.1
0.00443	28.6					28.6
0.0078	228.3					228.3
0.00948	227.9					227.9
0.00724	215.9					215.9
0.00894	316					316
0.00788	206.4					206.4
0.00837	208.3					208.3
0.0142	197.3					197.3
0.01302	197.3					197.3
0.01696	153.7					153.7
0.01344	187.1					187.1
0.01351	105.4					105.4
0.01351	108.3					108.3
0.01238	161.1					161.1
0.02025	551.2					551.2
0.02025	572.7					572.7
0.02025	551.2					551.2
0.02191	549.7					549.7
0.0208	551.2					551.2
0.02079	551.2					551.2
0.02023	557.9					557.9
0.01968	551.2					551.2
0.01968	541.5					541.5
0.01968	555.5					555.5
0.01802	557.9					557.9
0.02077	487					487
0.01905	445.6					445.6
0.01738	428.6					428.6
0.02018	444.5					444.5
0.01855	469.9					469.9
0.02212	351.7					351.7
0.02145	353.6					353.6
0.02128	543.8					543.8
0.01735	547.6					547.6
0.01679	534.3					534.3
0.01962	464.9					464.9
0.01848	506.5					506.5
0.01679	453.7					453.7
0.02012	378.1					378.1
0.01901	366.7					366.7
0.01957	551.3					551.3
0.01957	364.9					364.9
0.01901	351.5					351.5
0.02008	406.4					406.4
0.02118	409.2					409.2
0.02121	380.4					380.4
0.02186	405.2					405.2
0.02019	394.7					394.7
0.0213	396.2					396.2
0.02195	406.6					406.6
0.02712	409.2					409.2
0.0202	377.2					377.2
0.04756	131.1
0.04756	131.1
0.04701	131.1
0.04701	131.1
0.04646	131.1
0.04979	131.1
0.04701	130.1
0.04812	126.7
0.04701	131.1
0.04701	104.6
0.04701	117.3
0.04646	124.7
0.04756	113.2
0.04646	99.1
0.05009	71.9
0.0447	131.1
0.04413	145.3
0.0436	131.1
0.04696	142.8
0.04526	145.3
0.04707	131.1
0.04648	554.7
0.04533	277.3
0.04474	277.5
0.04591	302.7
0.04414	26.1
0.04414	35.1
0.04133	183.4
0.04305	99.6
0.04135	145.3
0.04359	175.9
0.04021	130.1
0.04191	186.9
0.03945	589.9
0.04	592.2
0.03945	574.3
0.03945	586.1
0.03945	585.5
0.03834	439.7
0.03945	326.4
0.0389	554.7
0.03723	255
0.04058	578.6
0.04403	581.8
0.04001	568.4
0.04001	568.4
0.03946	553.9
0.03891	561.8
0.04168	546.6
0.04061	538
0.04005	522.4
0.03894	523.7
0.03841	554.8
0.03841	492.2
0.04404	558
0.0407	558.7
0.04348	505.5
0.04291	526.7
0.04072	546.2
0.04182	541.1
0.03958	541.6
0.03953	492.4
0.04131	561.8
0.04276	545.6
0.04234	490.7
0.04002	461.4
0.0417	438.9
0.04407	432.3
0.04076	486.9
0.04623	465.5
0.04623	465.5
0.04623	465.5
0.04623	465.5
0.04512	517.5
0.04121	573.4
0.04121	484.1
0.04231	483.9
0.04289	480.1
0.04456	463.8
0.04179	437.7
0.04235	439.8
0.04407	394.6
0.04067	414.7
0.04066	426.7
0.04447	437
0.05839	442.4
0.05783	443.7
0.05781	484.1
0.05838	478.1
0.05837	471.1
0.05561	514.4
0.05838	513.6
0.05784	503.1
0.05616	511.6
0.06006	542.6
0.05893	534.3
0.05726	517.4
0.05792	551.7
0.05615	557.5
0.05615	558.2
0.05781	565.7
0.05615	556.1
0.05725	557.3
0.05615	528.3
0.05615	539.6
0.05671	547.3
0.0556	550.1
0.05505	369.8
0.05674	551
0.05619	569.7
0.05619	550.7
0.05785	556.9
0.05785	543.3
0.0556	575
0.0556	584.7
0.05395	554.5
0.05505	555
0.05394	545.7
0.0512	494.2
0.05672	538.4
0.05617	548.5
0.05672	538.4
0.05393	553.8
0.05338	553.8
0.05338	553.8
0.05338	553.8
0.05338	553.8
0.05504	558.5
0.05504	584.2
0.05393	554.4
0.05393	302.9
0.05338	553.8
0.0556	559.1
0.0556	563.2
0.05393	575.3
0.05671	553.8
0.05671	553.8
0.05561	553.8
0.05231	553.8
0.05164	554.4
0.05053	554.4
0.05165	543.2
0.05332	531.3
0.05365	702.1
0.052	702.2
0.05145	704
0.05311	702.8
0.052	702.1
0.05035	719.1
0.0509	702.1
0.05035	702.1
0.05032	699.3
0.04921	685.7
0.04921	687.5
0.04921	690.9
0.05145	725.3
0.05145	729.5
0.05484	725.3
0.05032	722.8
0.04977	718.9
0.05031	722.8
0.04974	720
0.04974	720
0.05086	707
0.0481	718.9
0.05202	653.8
0.06144	558.8
0.06012	548.7
0.00055	224.3					224.3
0.00333	71.2					71.2
0.00554	74.9					74.9
0.00388	49					49
0.00443	77.1					77.1
0.00388	65.1					65.1
0.00332	49					49
0.00443	17.4					17.4
0.00332	9.2					9.2
0.00332	17.4					17.4
0.0067	229.2					229.2
0.00838	228.8					228.8
0.00613	216.6					216.6
0.00784	316.8					316.8
0.00677	207					207
0.00726	209.8					209.8
0.01309	197.7					197.7
0.01191	198					198
0.01586	163.6					163.6
0.01233	194.8					194.8
0.0124	116.6					116.6
0.0124	119.4					119.4
0.01127	171					171
0.01914	548.6					548.6
0.01914	569.8					569.8
0.01914	548.6					548.6
0.0208	547.1					547.1
0.01969	548.6					548.6
0.01968	548.6					548.6
0.01912	555.2					555.2
0.01857	548.6					548.6
0.01857	539.2					539.2
0.01857	552.9					552.9
0.01691	555.2					555.2
0.01966	489.8					489.8
0.01795	447.8					447.8
0.01627	430.9					430.9
0.01908	450.1					450.1
0.01745	473.6					473.6
0.02101	355.1					355.1
0.02035	356.6					356.6
0.02017	543.8					543.8
0.01624	546.8					546.8
0.01569	533.5					533.5
0.01851	465					465
0.01738	506.4					506.4
0.01569	453.3					453.3
0.01902	377.8					377.8
0.0179	367.3					367.3
0.01846	550					550
0.01846	365.6					365.6
0.0179	351.1					351.1
0.01898	407.7					407.7
0.02008	410.6					410.6
0.0201	382.3					382.3
0.02076	407					407
0.01908	396.4					396.4
0.02019	398.1					398.1
0.02084	407.7					407.7
0.02602	410.6					410.6
0.0191	378.6					378.6
0.04646	130.7
0.04646	130.7
0.04591	130.7
0.04591	130.7
0.04535	130.7
0.04868	130.7
0.04591	139.9
0.04701	126
0.0459	130.7
0.04591	105.2
0.04591	118.1
0.04536	126.6
0.04646	113.7
0.04535	100.1
0.04898	72.3
0.0436	130.7
0.04302	143.7
0.04249	130.7
0.04585	141.2
0.04415	143.7
0.04596	130.7
0.04538	557.1
0.04422	273
0.04364	283.7
0.0448	298.1
0.04303	23.1
0.04303	29.5
0.04022	192
0.04194	98.7
0.04024	143.7
0.04248	177.9
0.0391	129.1
0.04081	186.9
0.03834	592
0.03889	594.4
0.03834	575.5
0.03834	588.2
0.03834	587.6
0.03723	449
0.03835	326.7
0.03779	556.9
0.03613	262.8
0.03947	580.9
0.04293	583.6
0.0389	570.2
0.0389	570.2
0.03835	555.8
0.0378	563.6
0.04058	548.4
0.0395	539.9
0.03894	524.9
0.03783	525.8
0.0373	555.7
0.0373	493.8
0.04293	559
0.0396	559.5
0.04238	503.6
0.04181	528
0.03962	547.1
0.04072	542.2
0.03847	543.8
0.03842	493.3
0.0402	562.4
0.04165	546.1
0.04123	492.9
0.03891	463.9
0.04059	439.9
0.04297	433.5
0.03965	489.6
0.04513	466.4
[truncated: 26,204 more rows]

## Sheet: Fig 3B - Extended Data Fig 8B
patristic distance	all	Subcluster 1A	Subcluster 1B	Cluster 2	Cluster 3	Cluster 4	Cluster 5
0	0					0
0	0					0
0	0					0
0	0					0
0.00055	0					0
0.00056	0					0
0.00221	17.7					17.7
0.00111	19.9					19.9
0.00166	205					205
0.00443	56.3					56.3
0.00665	62.8					62.8
0.00498	46.6					46.6
0.00554	74.4					74.4
0.00498	60.7					60.7
0.00443	46.6					46.6
0.00554	30.7					30.7
0.00443	11.4					11.4
0.00443	30.7					30.7
0.0078	210.8					210.8
0.00948	210.4					210.4
0.00724	198.4					198.4
0.00788	188.8					188.8
0.00837	191					191
0.0142	179.7					179.7
0.01302	179.8					179.8
0.01351	111					111
0.01351	113.9					113.9
0.02025	533.6					533.6
0.02025	555.1					555.1
0.02025	533.6					533.6
0.02191	532.1					532.1
0.0208	533.6					533.6
0.02079	533.6					533.6
0.02023	540.3					540.3
0.01968	533.6					533.6
0.01968	523.8					523.8
0.01968	537.9					537.9
0.01802	540.3					540.3
0.01905	428.7					428.7
0.01738	411.7					411.7
0.02212	335.5					335.5
0.02145	337.1					337.1
0.02128	526.1					526.1
0.01735	529.8					529.8
0.01679	516.5					516.5
0.01962	447.3					447.3
0.01848	488.8					488.8
0.01679	436					436
0.02012	360.4					360.4
0.01901	349.2					349.2
0.01957	533.5					533.5
0.01957	347.4					347.4
0.01901	333.8					333.8
0.02008	389.1					389.1
0.02118	391.9					391.9
0.02121	363.3					363.3
0.02186	388.1					388.1
0.02019	377.5					377.5
0.0213	379.1					379.1
0.02195	389.2					389.2
0.02712	391.9					391.9
0.0202	360					360
0.04756	113.4
0.04756	113.4
0.04701	113.4
0.04701	113.4
0.04646	113.4
0.04979	113.4
0.04812	109
0.04701	113.4
0.04701	87
0.04701	99.7
0.04646	107.5
0.04756	95.6
0.04646	81.6
0.05009	54.2
0.0447	113.4
0.04413	127.6
0.0436	113.4
0.04696	125.1
0.04526	127.6
0.04707	113.4
0.04533	260.4
0.04591	285.9
0.04414	11.6
0.04414	22
0.04304	81.9
0.04135	127.6
0.04359	158.8
0.04021	112.3
0.04191	169.3
0.03945	573
0.04	575.3
0.03945	557
0.03945	569.2
0.03945	568.5
0.0389	537.8
0.04058	561.8
0.04403	564.7
0.04001	551.3
0.04001	551.3
0.03946	536.8
0.03891	544.7
0.04168	529.5
0.04061	520.9
0.04005	505.6
0.03894	506.7
0.03841	537.3
0.03841	475
0.04404	540.6
0.0407	541.2
0.04291	509.4
0.04072	528.8
0.04182	523.7
0.03958	524.7
0.03953	475
0.04131	544.3
0.04276	528
0.04234	473.7
0.04002	444.6
0.0417	421.5
0.04407	415
0.04075	470.3
0.04623	448.1
0.04623	448.1
0.04623	448.1
0.04623	448.1
0.04121	466.8
0.04231	466.6
0.04289	462.8
0.04456	446.2
0.04179	420.1
0.04235	422.2
0.04067	397.7
0.04066	409.5
0.05839	424.7
0.05783	425.9
0.05781	466.3
0.05838	460.4
0.05837	453.4
0.05561	496.7
0.05838	495.9
0.05784	485.4
0.05616	494
0.06006	524.9
0.05893	516.5
0.05726	500
0.05792	534
0.05615	539.8
0.05615	540.5
0.05781	548.1
0.05615	538.4
0.05725	539.6
0.05615	510.6
0.05615	522
0.05671	529.6
0.0556	532.5
0.05674	533.3
0.05619	552.1
0.05619	533.1
0.05785	539.3
0.05785	525.6
0.0556	557.4
0.0556	567.1
0.05395	537
0.05505	537.4
0.05394	528.2
0.05672	521.7
0.05617	531.9
0.05672	521.7
0.05393	537
0.05338	537
0.05338	537
0.05338	537
0.05338	537
0.05504	541.6
0.05393	537.6
0.05338	537
0.0556	542.3
0.0556	546.6
0.05393	558.5
0.05671	537
0.05671	537
0.05561	537
0.05231	537
0.05164	538.7
0.05053	538.7
0.05165	526.9
0.05331	515.2
0.05365	685.7
0.052	685.9
0.05145	687.6
0.0531	686.5
0.052	685.8
0.05035	702.7
0.0509	685.7
0.05035	685.7
0.05032	683.1
0.04921	669.5
0.04921	671.3
0.04921	674.6
0.05145	709
0.05145	713.3
0.05484	709
0.05031	706.4
0.04977	702.6
0.05031	706.5
0.04974	703.7
0.04974	703.7
0.05086	690.7
0.04809	702.6
0.06144	541.5
0.06011	531.3
0	0					0
0	0					0
0	0					0
0.00055	0					0
0.00056	0					0
0.00221	17.7					17.7
0.00111	19.9					19.9
0.00166	205					205
0.00443	56.3					56.3
0.00665	62.8					62.8
0.00498	46.6					46.6
0.00554	74.4					74.4
0.00498	60.7					60.7
0.00443	46.6					46.6
0.00554	30.7					30.7
0.00443	11.4					11.4
0.00443	30.7					30.7
0.0078	210.8					210.8
0.00948	210.4					210.4
0.00724	198.4					198.4
0.00788	188.8					188.8
0.00837	191					191
0.0142	179.7					179.7
0.01302	179.8					179.8
0.01351	111					111
0.01351	113.9					113.9
0.02025	533.6					533.6
0.02025	555.1					555.1
0.02025	533.6					533.6
0.02191	532.1					532.1
0.0208	533.6					533.6
0.02079	533.6					533.6
0.02023	540.3					540.3
0.01968	533.6					533.6
0.01968	523.8					523.8
0.01968	537.9					537.9
0.01802	540.3					540.3
0.01905	428.7					428.7
0.01738	411.7					411.7
0.02212	335.5					335.5
0.02145	337.1					337.1
0.02128	526.1					526.1
0.01735	529.8					529.8
0.01679	516.5					516.5
0.01962	447.3					447.3
0.01848	488.8					488.8
0.01679	436					436
0.02012	360.4					360.4
0.01901	349.2					349.2
0.01957	533.5					533.5
0.01957	347.4					347.4
0.01901	333.8					333.8
0.02008	389.1					389.1
0.02118	391.9					391.9
0.02121	363.3					363.3
0.02186	388.1					388.1
0.02019	377.5					377.5
0.0213	379.1					379.1
0.02195	389.2					389.2
0.02712	391.9					391.9
0.0202	360					360
0.04756	113.4
0.04756	113.4
0.04701	113.4
0.04701	113.4
0.04646	113.4
0.04979	113.4
0.04812	109
0.04701	113.4
0.04701	87
0.04701	99.7
0.04646	107.5
0.04756	95.6
0.04646	81.6
0.05009	54.2
0.0447	113.4
0.04413	127.6
0.0436	113.4
0.04696	125.1
0.04526	127.6
0.04707	113.4
0.04533	260.4
0.04591	285.9
0.04414	11.6
0.04414	22
0.04304	81.9
0.04135	127.6
0.04359	158.8
0.04021	112.3
0.04191	169.3
0.03945	573
0.04	575.3
0.03945	557
0.03945	569.2
0.03945	568.5
0.0389	537.8
0.04058	561.8
0.04403	564.7
0.04001	551.3
0.04001	551.3
0.03946	536.8
0.03891	544.7
0.04168	529.5
0.04061	520.9
0.04005	505.6
0.03894	506.7
0.03841	537.3
0.03841	475
0.04404	540.6
0.0407	541.2
0.04291	509.4
0.04072	528.8
0.04182	523.7
0.03958	524.7
0.03953	475
0.04131	544.3
0.04276	528
0.04234	473.7
0.04002	444.6
0.0417	421.5
0.04407	415
0.04075	470.3
0.04623	448.1
0.04623	448.1
0.04623	448.1
0.04623	448.1
0.04121	466.8
0.04231	466.6
0.04289	462.8
0.04456	446.2
0.04179	420.1
0.04235	422.2
0.04067	397.7
0.04066	409.5
0.05839	424.7
0.05783	425.9
0.05781	466.3
0.05838	460.4
0.05837	453.4
0.05561	496.7
0.05838	495.9
0.05784	485.4
0.05616	494
0.06006	524.9
0.05893	516.5
0.05726	500
0.05792	534
0.05615	539.8
0.05615	540.5
0.05781	548.1
0.05615	538.4
0.05725	539.6
0.05615	510.6
0.05615	522
0.05671	529.6
0.0556	532.5
0.05674	533.3
0.05619	552.1
0.05619	533.1
0.05785	539.3
0.05785	525.6
0.0556	557.4
0.0556	567.1
0.05395	537
0.05505	537.4
0.05394	528.2
0.05672	521.7
0.05617	531.9
0.05672	521.7
0.05393	537
0.05338	537
0.05338	537
0.05338	537
0.05338	537
0.05504	541.6
0.05393	537.6
0.05338	537
0.0556	542.3
0.0556	546.6
0.05393	558.5
0.05671	537
0.05671	537
0.05561	537
0.05231	537
0.05164	538.7
0.05053	538.7
0.05165	526.9
0.05331	515.2
0.05365	685.7
0.052	685.9
0.05145	687.6
0.0531	686.5
0.052	685.8
0.05035	702.7
0.0509	685.7
0.05035	685.7
0.05032	683.1
0.04921	669.5
0.04921	671.3
0.04921	674.6
0.05145	709
0.05145	713.3
0.05484	709
0.05031	706.4
0.04977	702.6
0.05031	706.5
0.04974	703.7
0.04974	703.7
0.05086	690.7
0.04809	702.6
0.06144	541.5
0.06011	531.3
0	0					0
0	0					0
0.00055	0					0
0.00056	0					0
0.00221	17.7					17.7
0.00111	19.9					19.9
0.00166	205					205
0.00443	56.3					56.3
0.00665	62.8					62.8
0.00498	46.6					46.6
0.00554	74.4					74.4
0.00498	60.7					60.7
0.00443	46.6					46.6
0.00554	30.7					30.7
0.00443	11.4					11.4
0.00443	30.7					30.7
0.0078	210.8					210.8
0.00948	210.4					210.4
0.00724	198.4					198.4
0.00788	188.8					188.8
0.00837	191					191
0.0142	179.7					179.7
0.01302	179.8					179.8
0.01351	111					111
0.01351	113.9					113.9
0.02025	533.6					533.6
0.02025	555.1					555.1
0.02025	533.6					533.6
0.02191	532.1					532.1
0.0208	533.6					533.6
0.02079	533.6					533.6
0.02023	540.3					540.3
0.01968	533.6					533.6
0.01968	523.8					523.8
0.01968	537.9					537.9
0.01802	540.3					540.3
0.01905	428.7					428.7
0.01738	411.7					411.7
0.02212	335.5					335.5
0.02145	337.1					337.1
0.02128	526.1					526.1
0.01735	529.8					529.8
0.01679	516.5					516.5
0.01962	447.3					447.3
0.01848	488.8					488.8
0.01679	436					436
0.02012	360.4					360.4
0.01901	349.2					349.2
0.01957	533.5					533.5
0.01957	347.4					347.4
0.01901	333.8					333.8
0.02008	389.1					389.1
0.02118	391.9					391.9
0.02121	363.3					363.3
0.02186	388.1					388.1
0.02019	377.5					377.5
0.0213	379.1					379.1
0.02195	389.2					389.2
0.02712	391.9					391.9
0.0202	360					360
0.04756	113.4
0.04756	113.4
0.04701	113.4
0.04701	113.4
0.04646	113.4
0.04979	113.4
0.04812	109
0.04701	113.4
0.04701	87
0.04701	99.7
0.04646	107.5
0.04756	95.6
0.04646	81.6
0.05009	54.2
0.0447	113.4
0.04413	127.6
0.0436	113.4
0.04696	125.1
0.04526	127.6
0.04707	113.4
0.04533	260.4
0.04591	285.9
0.04414	11.6
0.04414	22
0.04304	81.9
0.04135	127.6
0.04359	158.8
0.04021	112.3
0.04191	169.3
0.03945	573
0.04	575.3
0.03945	557
0.03945	569.2
0.03945	568.5
0.0389	537.8
0.04058	561.8
0.04403	564.7
0.04001	551.3
0.04001	551.3
0.03946	536.8
0.03891	544.7
0.04168	529.5
0.04061	520.9
0.04005	505.6
0.03894	506.7
0.03841	537.3
0.03841	475
0.04404	540.6
0.0407	541.2
0.04291	509.4
0.04072	528.8
0.04182	523.7
0.03958	524.7
0.03953	475
0.04131	544.3
0.04276	528
0.04234	473.7
0.04002	444.6
0.0417	421.5
0.04407	415
0.04075	470.3
0.04623	448.1
0.04623	448.1
0.04623	448.1
0.04623	448.1
0.04121	466.8
0.04231	466.6
0.04289	462.8
0.04456	446.2
0.04179	420.1
0.04235	422.2
0.04067	397.7
0.04066	409.5
0.05839	424.7
0.05783	425.9
0.05781	466.3
0.05838	460.4
0.05837	453.4
0.05561	496.7
0.05838	495.9
0.05784	485.4
0.05616	494
0.06006	524.9
0.05893	516.5
0.05726	500
0.05792	534
0.05615	539.8
0.05615	540.5
0.05781	548.1
0.05615	538.4
0.05725	539.6
0.05615	510.6
0.05615	522
0.05671	529.6
0.0556	532.5
0.05674	533.3
0.05619	552.1
0.05619	533.1
0.05785	539.3
0.05785	525.6
0.0556	557.4
0.0556	567.1
0.05395	537
0.05505	537.4
0.05394	528.2
0.05672	521.7
0.05617	531.9
0.05672	521.7
0.05393	537
0.05338	537
0.05338	537
0.05338	537
0.05338	537
0.05504	541.6
0.05393	537.6
0.05338	537
0.0556	542.3
0.0556	546.6
0.05393	558.5
0.05671	537
0.05671	537
0.05561	537
0.05231	537
0.05164	538.7
0.05053	538.7
0.05165	526.9
0.05331	515.2
0.05365	685.7
0.052	685.9
0.05145	687.6
0.0531	686.5
0.052	685.8
0.05035	702.7
0.0509	685.7
0.05035	685.7
0.05032	683.1
0.04921	669.5
0.04921	671.3
0.04921	674.6
0.05145	709
0.05145	713.3
0.05484	709
0.05031	706.4
0.04977	702.6
0.05031	706.5
0.04974	703.7
0.04974	703.7
0.05086	690.7
0.04809	702.6
0.06144	541.5
0.06011	531.3
0	0					0
0.00055	0					0
0.00056	0					0
0.00221	17.7					17.7
0.00111	19.9					19.9
0.00166	205					205
0.00443	56.3					56.3
0.00665	62.8					62.8
0.00498	46.6					46.6
0.00554	74.4					74.4
0.00498	60.7					60.7
0.00443	46.6					46.6
0.00554	30.7					30.7
0.00443	11.4					11.4
0.00443	30.7					30.7
0.0078	210.8					210.8
0.00948	210.4					210.4
0.00724	198.4					198.4
0.00788	188.8					188.8
0.00837	191					191
0.0142	179.7					179.7
0.01302	179.8					179.8
0.01351	111					111
0.01351	113.9					113.9
0.02025	533.6					533.6
0.02025	555.1					555.1
0.02025	533.6					533.6
0.02191	532.1					532.1
0.0208	533.6					533.6
0.02079	533.6					533.6
0.02023	540.3					540.3
0.01968	533.6					533.6
0.01968	523.8					523.8
0.01968	537.9					537.9
0.01802	540.3					540.3
0.01905	428.7					428.7
0.01738	411.7					411.7
0.02212	335.5					335.5
0.02145	337.1					337.1
0.02128	526.1					526.1
0.01735	529.8					529.8
0.01679	516.5					516.5
0.01962	447.3					447.3
0.01848	488.8					488.8
0.01679	436					436
0.02012	360.4					360.4
0.01901	349.2					349.2
0.01957	533.5					533.5
0.01957	347.4					347.4
0.01901	333.8					333.8
0.02008	389.1					389.1
0.02118	391.9					391.9
0.02121	363.3					363.3
0.02186	388.1					388.1
0.02019	377.5					377.5
0.0213	379.1					379.1
0.02195	389.2					389.2
0.02712	391.9					391.9
0.0202	360					360
0.04756	113.4
0.04756	113.4
0.04701	113.4
0.04701	113.4
0.04646	113.4
0.04979	113.4
0.04812	109
0.04701	113.4
0.04701	87
0.04701	99.7
0.04646	107.5
0.04756	95.6
0.04646	81.6
0.05009	54.2
0.0447	113.4
0.04413	127.6
0.0436	113.4
0.04696	125.1
0.04526	127.6
0.04707	113.4
0.04533	260.4
0.04591	285.9
0.04414	11.6
0.04414	22
0.04304	81.9
0.04135	127.6
0.04359	158.8
0.04021	112.3
0.04191	169.3
0.03945	573
0.04	575.3
0.03945	557
0.03945	569.2
0.03945	568.5
0.0389	537.8
0.04058	561.8
0.04403	564.7
0.04001	551.3
0.04001	551.3
0.03946	536.8
0.03891	544.7
0.04168	529.5
0.04061	520.9
0.04005	505.6
0.03894	506.7
0.03841	537.3
0.03841	475
0.04404	540.6
0.0407	541.2
0.04291	509.4
0.04072	528.8
0.04182	523.7
0.03958	524.7
0.03953	475
0.04131	544.3
0.04276	528
0.04234	473.7
0.04002	444.6
0.0417	421.5
0.04407	415
0.04075	470.3
0.04623	448.1
0.04623	448.1
0.04623	448.1
0.04623	448.1
0.04121	466.8
0.04231	466.6
0.04289	462.8
0.04456	446.2
0.04179	420.1
0.04235	422.2
0.04067	397.7
0.04066	409.5
0.05839	424.7
0.05783	425.9
0.05781	466.3
0.05838	460.4
0.05837	453.4
0.05561	496.7
0.05838	495.9
0.05784	485.4
0.05616	494
0.06006	524.9
0.05893	516.5
0.05726	500
0.05792	534
0.05615	539.8
0.05615	540.5
0.05781	548.1
0.05615	538.4
0.05725	539.6
0.05615	510.6
0.05615	522
0.05671	529.6
0.0556	532.5
0.05674	533.3
0.05619	552.1
0.05619	533.1
0.05785	539.3
0.05785	525.6
0.0556	557.4
0.0556	567.1
0.05395	537
0.05505	537.4
0.05394	528.2
0.05672	521.7
0.05617	531.9
0.05672	521.7
0.05393	537
0.05338	537
0.05338	537
0.05338	537
0.05338	537
0.05504	541.6
0.05393	537.6
0.05338	537
0.0556	542.3
0.0556	546.6
0.05393	558.5
0.05671	537
0.05671	537
0.05561	537
0.05231	537
0.05164	538.7
0.05053	538.7
0.05165	526.9
0.05331	515.2
0.05365	685.7
0.052	685.9
0.05145	687.6
0.0531	686.5
0.052	685.8
0.05035	702.7
0.0509	685.7
0.05035	685.7
0.05032	683.1
0.04921	669.5
0.04921	671.3
0.04921	674.6
0.05145	709
0.05145	713.3
0.05484	709
0.05031	706.4
0.04977	702.6
0.05031	706.5
0.04974	703.7
0.04974	703.7
0.05086	690.7
0.04809	702.6
0.06144	541.5
0.06011	531.3
0.00055	0					0
0.00056	0					0
0.00221	17.7					17.7
0.00111	19.9					19.9
0.00166	205					205
0.00443	56.3					56.3
0.00665	62.8					62.8
0.00498	46.6					46.6
0.00554	74.4					74.4
0.00498	60.7					60.7
0.00443	46.6					46.6
0.00554	30.7					30.7
0.00443	11.4					11.4
0.00443	30.7					30.7
0.0078	210.8					210.8
0.00948	210.4					210.4
0.00724	198.4					198.4
0.00788	188.8					188.8
0.00837	191					191
0.0142	179.7					179.7
0.01302	179.8					179.8
0.01351	111					111
0.01351	113.9					113.9
0.02025	533.6					533.6
0.02025	555.1					555.1
0.02025	533.6					533.6
0.02191	532.1					532.1
0.0208	533.6					533.6
0.02079	533.6					533.6
0.02023	540.3					540.3
0.01968	533.6					533.6
0.01968	523.8					523.8
0.01968	537.9					537.9
0.01802	540.3					540.3
0.01905	428.7					428.7
0.01738	411.7					411.7
0.02212	335.5					335.5
0.02145	337.1					337.1
0.02128	526.1					526.1
0.01735	529.8					529.8
0.01679	516.5					516.5
0.01962	447.3					447.3
0.01848	488.8					488.8
0.01679	436					436
0.02012	360.4					360.4
0.01901	349.2					349.2
0.01957	533.5					533.5
0.01957	347.4					347.4
0.01901	333.8					333.8
0.02008	389.1					389.1
0.02118	391.9					391.9
0.02121	363.3					363.3
0.02186	388.1					388.1
0.02019	377.5					377.5
0.0213	379.1					379.1
0.02195	389.2					389.2
0.02712	391.9					391.9
0.0202	360					360
0.04756	113.4
0.04756	113.4
0.04701	113.4
0.04701	113.4
0.04646	113.4
0.04979	113.4
0.04812	109
0.04701	113.4
0.04701	87
0.04701	99.7
0.04646	107.5
0.04756	95.6
0.04646	81.6
0.05009	54.2
0.0447	113.4
0.04413	127.6
0.0436	113.4
0.04696	125.1
0.04526	127.6
0.04707	113.4
0.04533	260.4
0.04591	285.9
0.04414	11.6
0.04414	22
0.04304	81.9
0.04135	127.6
0.04359	158.8
0.04021	112.3
0.04191	169.3
0.03945	573
0.04	575.3
0.03945	557
0.03945	569.2
0.03945	568.5
0.0389	537.8
0.04058	561.8
0.04403	564.7
0.04001	551.3
0.04001	551.3
0.03946	536.8
0.03891	544.7
0.04168	529.5
0.04061	520.9
0.04005	505.6
0.03894	506.7
0.03841	537.3
0.03841	475
0.04404	540.6
0.0407	541.2
0.04291	509.4
0.04072	528.8
0.04182	523.7
0.03958	524.7
0.03953	475
0.04131	544.3
0.04276	528
0.04234	473.7
0.04002	444.6
0.0417	421.5
0.04407	415
0.04075	470.3
0.04623	448.1
0.04623	448.1
0.04623	448.1
0.04623	448.1
0.04121	466.8
0.04231	466.6
0.04289	462.8
0.04456	446.2
0.04179	420.1
0.04235	422.2
0.04067	397.7
0.04066	409.5
0.05839	424.7
0.05783	425.9
0.05781	466.3
0.05838	460.4
0.05837	453.4
0.05561	496.7
0.05838	495.9
0.05784	485.4
0.05616	494
0.06006	524.9
0.05893	516.5
0.05726	500
0.05792	534
0.05615	539.8
0.05615	540.5
0.05781	548.1
0.05615	538.4
0.05725	539.6
0.05615	510.6
0.05615	522
0.05671	529.6
0.0556	532.5
0.05674	533.3
0.05619	552.1
0.05619	533.1
0.05785	539.3
0.05785	525.6
0.0556	557.4
0.0556	567.1
0.05395	537
0.05505	537.4
0.05394	528.2
0.05672	521.7
0.05617	531.9
0.05672	521.7
0.05393	537
0.05338	537
0.05338	537
0.05338	537
0.05338	537
0.05504	541.6
0.05393	537.6
0.05338	537
0.0556	542.3
0.0556	546.6
0.05393	558.5
0.05671	537
0.05671	537
0.05561	537
0.05231	537
0.05164	538.7
0.05053	538.7
0.05165	526.9
0.05331	515.2
0.05365	685.7
0.052	685.9
0.05145	687.6
0.0531	686.5
0.052	685.8
0.05035	702.7
0.0509	685.7
0.05035	685.7
0.05032	683.1
0.04921	669.5
0.04921	671.3
0.04921	674.6
0.05145	709
0.05145	713.3
0.05484	709
0.05031	706.4
0.04977	702.6
0.05031	706.5
0.04974	703.7
0.04974	703.7
0.05086	690.7
0.04809	702.6
0.06144	541.5
0.06011	531.3
0.00111	0					0
0.00276	17.7					17.7
0.00166	19.9					19.9
0.00221	205					205
0.00498	56.3					56.3
0.0072	62.8					62.8
0.00553	46.6					46.6
0.00609	74.4					74.4
0.00553	60.7					60.7
0.00498	46.6					46.6
0.00609	30.7					30.7
0.00498	11.4					11.4
0.00498	30.7					30.7
0.00835	210.8					210.8
0.01003	210.4					210.4
0.00779	198.4					198.4
0.00843	188.8					188.8
0.00892	191					191
0.01475	179.7					179.7
0.01357	179.8					179.8
0.01406	111					111
0.01406	113.9					113.9
0.0208	533.6					533.6
0.0208	555.1					555.1
0.0208	533.6					533.6
0.02246	532.1					532.1
0.02135	533.6					533.6
0.02134	533.6					533.6
0.02078	540.3					540.3
0.02023	533.6					533.6
0.02023	523.8					523.8
0.02023	537.9					537.9
0.01857	540.3					540.3
0.0196	428.7					428.7
0.01793	411.7					411.7
0.02267	335.5					335.5
0.022	337.1					337.1
0.02183	526.1					526.1
0.0179	529.8					529.8
0.01734	516.5					516.5
0.02017	447.3					447.3
0.01903	488.8					488.8
0.01734	436					436
0.02067	360.4					360.4
0.01956	349.2					349.2
0.02012	533.5					533.5
0.02012	347.4					347.4
0.01956	333.8					333.8
0.02063	389.1					389.1
0.02173	391.9					391.9
0.02176	363.3					363.3
0.02241	388.1					388.1
0.02074	377.5					377.5
0.02185	379.1					379.1
0.0225	389.2					389.2
0.02767	391.9					391.9
0.02075	360					360
0.04811	113.4
0.04811	113.4
0.04756	113.4
0.04756	113.4
0.04701	113.4
0.05034	113.4
0.04867	109
0.04756	113.4
0.04756	87
0.04756	99.7
0.04701	107.5
0.04811	95.6
0.04701	81.6
0.05064	54.2
0.04525	113.4
0.04468	127.6
0.04415	113.4
0.04751	125.1
0.04581	127.6
0.04762	113.4
0.04588	260.4
0.04646	285.9
0.04469	11.6
0.04469	22
0.04359	81.9
0.0419	127.6
0.04414	158.8
0.04076	112.3
0.04246	169.3
0.04	573
0.04055	575.3
0.04	557
0.04	569.2
0.04	568.5
0.03945	537.8
0.04113	561.8
0.04458	564.7
0.04056	551.3
0.04056	551.3
0.04001	536.8
0.03946	544.7
0.04223	529.5
0.04116	520.9
0.0406	505.6
0.03949	506.7
0.03896	537.3
0.03896	475
0.04459	540.6
0.04125	541.2
0.04346	509.4
0.04127	528.8
0.04237	523.7
0.04013	524.7
0.04008	475
0.04186	544.3
0.04331	528
0.04289	473.7
0.04057	444.6
0.04225	421.5
0.04462	415
0.0413	470.3
0.04678	448.1
0.04678	448.1
0.04678	448.1
0.04678	448.1
0.04176	466.8
0.04286	466.6
0.04344	462.8
0.04511	446.2
0.04234	420.1
0.0429	422.2
0.04122	397.7
0.04121	409.5
0.05894	424.7
0.05838	425.9
0.05836	466.3
0.05893	460.4
0.05892	453.4
0.05616	496.7
0.05893	495.9
0.05839	485.4
0.05671	494
0.06061	524.9
0.05948	516.5
0.05781	500
0.05847	534
0.0567	539.8
0.0567	540.5
0.05836	548.1
0.0567	538.4
0.0578	539.6
0.0567	510.6
0.0567	522
0.05726	529.6
0.05615	532.5
0.05729	533.3
0.05674	552.1
0.05674	533.1
0.0584	539.3
0.0584	525.6
0.05615	557.4
0.05615	567.1
0.0545	537
0.0556	537.4
0.05449	528.2
0.05727	521.7
0.05672	531.9
0.05727	521.7
0.05448	537
0.05393	537
0.05393	537
0.05393	537
0.05393	537
0.05559	541.6
0.05448	537.6
0.05393	537
0.05615	542.3
0.05615	546.6
0.05448	558.5
0.05726	537
0.05726	537
0.05616	537
0.05286	537
0.05219	538.7
0.05108	538.7
0.0522	526.9
0.05386	515.2
0.0542	685.7
0.05255	685.9
0.052	687.6
0.05365	686.5
0.05255	685.8
0.0509	702.7
0.05145	685.7
0.0509	685.7
0.05087	683.1
0.04976	669.5
0.04976	671.3
0.04976	674.6
0.052	709
0.052	713.3
0.05539	709
0.05086	706.4
0.05032	702.6
0.05086	706.5
0.05029	703.7
0.05029	703.7
0.05141	690.7
0.04864	702.6
0.06199	541.5
0.06066	531.3
0.00166	17.7					17.7
0.00056	19.9					19.9
0.00111	205					205
0.00388	56.3					56.3
0.0061	62.8					62.8
0.00443	46.6					46.6
0.00499	74.4					74.4
0.00443	60.7					60.7
0.00388	46.6					46.6
0.00499	30.7					30.7
0.00388	11.4					11.4
0.00387	30.7					30.7
0.00725	210.8					210.8
0.00893	210.4					210.4
0.00669	198.4					198.4
0.00732	188.8					188.8
0.00782	191					191
0.01364	179.7					179.7
0.01247	179.8					179.8
0.01295	111					111
0.01295	113.9					113.9
0.0197	533.6					533.6
0.0197	555.1					555.1
0.0197	533.6					533.6
0.02136	532.1					532.1
0.02025	533.6					533.6
0.02023	533.6					533.6
0.01968	540.3					540.3
0.01912	533.6					533.6
0.01912	523.8					523.8
0.01913	537.9					537.9
0.01746	540.3					540.3
0.0185	428.7					428.7
0.01682	411.7					411.7
0.02156	335.5					335.5
0.0209	337.1					337.1
0.02072	526.1					526.1
0.01679	529.8					529.8
0.01624	516.5					516.5
0.01907	447.3					447.3
0.01793	488.8					488.8
0.01624	436					436
0.01957	360.4					360.4
0.01846	349.2					349.2
0.01901	533.5					533.5
0.01901	347.4					347.4
0.01845	333.8					333.8
0.01953	389.1					389.1
0.02063	391.9					391.9
0.02066	363.3					363.3
0.02131	388.1					388.1
0.01964	377.5					377.5
0.02075	379.1					379.1
0.02139	389.2					389.2
0.02657	391.9					391.9
0.01965	360					360
0.04701	113.4
0.04701	113.4
0.04646	113.4
0.04646	113.4
0.04591	113.4
0.04924	113.4
0.04757	109
0.04646	113.4
0.04646	87
0.04646	99.7
0.04591	107.5
0.04701	95.6
0.04591	81.6
0.04953	54.2
0.04415	113.4
0.04358	127.6
0.04304	113.4
0.0464	125.1
0.04471	127.6
0.04651	113.4
0.04478	260.4
0.04536	285.9
0.04359	11.6
0.04359	22
0.04249	81.9
0.0408	127.6
0.04304	158.8
0.03965	112.3
0.04136	169.3
0.03889	573
0.03944	575.3
0.03889	557
0.03889	569.2
0.03889	568.5
0.03835	537.8
0.04003	561.8
0.04348	564.7
0.03946	551.3
0.03946	551.3
0.0389	536.8
0.03835	544.7
0.04113	529.5
0.04005	520.9
0.0395	505.6
0.03838	506.7
0.03785	537.3
0.03785	475
0.04349	540.6
0.04015	541.2
0.04236	509.4
0.04017	528.8
0.04127	523.7
0.03902	524.7
0.03898	475
0.04075	544.3
0.04221	528
0.04178	473.7
0.03947	444.6
0.04115	421.5
0.04352	415
0.0402	470.3
0.04568	448.1
0.04568	448.1
0.04568	448.1
0.04568	448.1
0.04066	466.8
0.04176	466.6
0.04233	462.8
0.04401	446.2
0.04124	420.1
0.0418	422.2
0.04011	397.7
0.04011	409.5
0.05783	424.7
0.05728	425.9
0.05726	466.3
0.05783	460.4
0.05782	453.4
0.05505	496.7
0.05782	495.9
0.05728	485.4
0.05561	494
0.05951	524.9
0.05838	516.5
0.05671	500
0.05736	534
0.0556	539.8
0.0556	540.5
0.05725	548.1
0.0556	538.4
0.0567	539.6
0.0556	510.6
0.0556	522
0.05616	529.6
0.05505	532.5
0.05619	533.3
0.05563	552.1
0.05563	533.1
0.0573	539.3
0.0573	525.6
0.05505	557.4
0.05505	567.1
0.05339	537
0.0545	537.4
0.05339	528.2
0.05617	521.7
0.05562	531.9
0.05617	521.7
0.05338	537
0.05283	537
0.05283	537
0.05283	537
0.05283	537
0.05449	541.6
0.05338	537.6
0.05283	537
0.05505	542.3
0.05505	546.6
0.05337	558.5
0.05616	537
0.05616	537
0.05505	537
0.05176	537
0.05108	538.7
0.04997	538.7
0.0511	526.9
0.05276	515.2
0.0531	685.7
0.05145	685.9
0.0509	687.6
0.05255	686.5
0.05145	685.8
0.0498	702.7
0.05034	685.7
0.0498	685.7
0.04977	683.1
0.04866	669.5
0.04866	671.3
0.04865	674.6
0.05089	709
0.05089	713.3
0.05429	709
0.04976	706.4
0.04922	702.6
0.04976	706.5
0.04919	703.7
0.04919	703.7
0.05031	690.7
0.04754	702.6
0.06089	541.5
0.05956	531.3
0.00111	11.2					11.2
0.00166	221.7					221.7
0.00443	73.6					73.6
0.00665	79.2					79.2
0.00498	57.4					57.4
0.00554	85.6					85.6
0.00498	73					73
0.00443	57.4					57.4
0.00554	28.6					28.6
0.00443	8.1					8.1
0.00443	28.6					28.6
0.0078	228.3					228.3
0.00948	227.9					227.9
0.00724	215.9					215.9
0.00788	206.4					206.4
0.00837	208.3					208.3
0.0142	197.3					197.3
0.01302	197.3					197.3
0.01351	105.4					105.4
0.01351	108.3					108.3
0.02025	551.2					551.2
0.02025	572.7					572.7
0.02025	551.2					551.2
0.02191	549.7					549.7
0.0208	551.2					551.2
0.02079	551.2					551.2
0.02023	557.9					557.9
0.01968	551.2					551.2
0.01968	541.5					541.5
0.01968	555.5					555.5
0.01802	557.9					557.9
0.01905	445.6					445.6
0.01738	428.6					428.6
0.02212	351.7					351.7
0.02145	353.6					353.6
0.02128	543.8					543.8
0.01735	547.6					547.6
0.01679	534.3					534.3
0.01962	464.9					464.9
0.01848	506.5					506.5
0.01679	453.7					453.7
0.02012	378.1					378.1
0.01901	366.7					366.7
0.01957	551.3					551.3
0.01957	364.9					364.9
0.01901	351.5					351.5
0.02008	406.4					406.4
0.02118	409.2					409.2
0.02121	380.4					380.4
0.02186	405.2					405.2
0.02019	394.7					394.7
0.0213	396.2					396.2
0.02195	406.6					406.6
0.02712	409.2					409.2
0.0202	377.2					377.2
0.04756	131.1
0.04756	131.1
0.04701	131.1
0.04701	131.1
0.04646	131.1
0.04979	131.1
0.04812	126.7
0.04701	131.1
0.04701	104.6
0.04701	117.3
0.04646	124.7
0.04756	113.2
0.04646	99.1
0.05009	71.9
0.0447	131.1
0.04413	145.3
0.0436	131.1
0.04696	142.8
0.04526	145.3
0.04707	131.1
0.04533	277.3
0.04591	302.7
0.04414	26.1
0.04414	35.1
0.04305	99.6
0.04135	145.3
0.04359	175.9
0.04021	130.1
0.04191	186.9
0.03945	589.9
0.04	592.2
0.03945	574.3
0.03945	586.1
0.03945	585.5
0.0389	554.7
0.04058	578.6
0.04403	581.8
0.04001	568.4
0.04001	568.4
0.03946	553.9
0.03891	561.8
0.04168	546.6
0.04061	538
0.04005	522.4
0.03894	523.7
0.03841	554.8
0.03841	492.2
0.04404	558
0.0407	558.7
0.04291	526.7
0.04072	546.2
0.04182	541.1
0.03958	541.6
0.03953	492.4
0.04131	561.8
0.04276	545.6
0.04234	490.7
0.04002	461.4
0.0417	438.9
0.04407	432.3
0.04076	486.9
0.04623	465.5
0.04623	465.5
0.04623	465.5
0.04623	465.5
0.04121	484.1
0.04231	483.9
0.04289	480.1
0.04456	463.8
0.04179	437.7
0.04235	439.8
0.04067	414.7
0.04066	426.7
0.05839	442.4
0.05783	443.7
0.05781	484.1
0.05838	478.1
0.05837	471.1
0.05561	514.4
0.05838	513.6
0.05784	503.1
0.05616	511.6
0.06006	542.6
0.05893	534.3
0.05726	517.4
0.05792	551.7
0.05615	557.5
0.05615	558.2
0.05781	565.7
0.05615	556.1
0.05725	557.3
0.05615	528.3
0.05615	539.6
0.05671	547.3
0.0556	550.1
0.05674	551
0.05619	569.7
0.05619	550.7
0.05785	556.9
0.05785	543.3
0.0556	575
0.0556	584.7
0.05395	554.5
0.05505	555
0.05394	545.7
0.05672	538.4
0.05617	548.5
0.05672	538.4
0.05393	553.8
0.05338	553.8
0.05338	553.8
0.05338	553.8
0.05338	553.8
0.05504	558.5
0.05393	554.4
0.05338	553.8
0.0556	559.1
0.0556	563.2
0.05393	575.3
0.05671	553.8
0.05671	553.8
0.05561	553.8
0.05231	553.8
0.05164	554.4
0.05053	554.4
0.05165	543.2
0.05332	531.3
0.05365	702.1
0.052	702.2
0.05145	704
0.05311	702.8
0.052	702.1
0.05035	719.1
0.0509	702.1
0.05035	702.1
0.05032	699.3
0.04921	685.7
0.04921	687.5
0.04921	690.9
0.05145	725.3
0.05145	729.5
0.05484	725.3
0.05032	722.8
0.04977	718.9
0.05031	722.8
0.04974	720
0.04974	720
0.05086	707
0.0481	718.9
0.06144	558.8
0.06012	548.7
0.00055	224.3					224.3
0.00333	71.2					71.2
0.00554	74.9					74.9
0.00388	49					49
0.00443	77.1					77.1
0.00388	65.1					65.1
0.00332	49					49
0.00443	17.4					17.4
0.00332	9.2					9.2
0.00332	17.4					17.4
0.0067	229.2					229.2
0.00838	228.8					228.8
0.00613	216.6					216.6
0.00677	207					207
0.00726	209.8					209.8
0.01309	197.7					197.7
0.01191	198					198
0.0124	116.6					116.6
0.0124	119.4					119.4
0.01914	548.6					548.6
0.01914	569.8					569.8
0.01914	548.6					548.6
0.0208	547.1					547.1
0.01969	548.6					548.6
0.01968	548.6					548.6
0.01912	555.2					555.2
0.01857	548.6					548.6
0.01857	539.2					539.2
0.01857	552.9					552.9
0.01691	555.2					555.2
0.01795	447.8					447.8
0.01627	430.9					430.9
0.02101	355.1					355.1
0.02035	356.6					356.6
0.02017	543.8					543.8
0.01624	546.8					546.8
0.01569	533.5					533.5
0.01851	465					465
0.01738	506.4					506.4
0.01569	453.3					453.3
0.01902	377.8					377.8
0.0179	367.3					367.3
0.01846	550					550
0.01846	365.6					365.6
0.0179	351.1					351.1
0.01898	407.7					407.7
0.02008	410.6					410.6
0.0201	382.3					382.3
0.02076	407					407
0.01908	396.4					396.4
0.02019	398.1					398.1
0.02084	407.7					407.7
0.02602	410.6					410.6
0.0191	378.6					378.6
0.04646	130.7
0.04646	130.7
0.04591	130.7
0.04591	130.7
0.04535	130.7
0.04868	130.7
0.04701	126
0.0459	130.7
0.04591	105.2
0.04591	118.1
0.04536	126.6
0.04646	113.7
0.04535	100.1
0.04898	72.3
0.0436	130.7
0.04302	143.7
0.04249	130.7
0.04585	141.2
0.04415	143.7
0.04596	130.7
0.04422	273
0.0448	298.1
0.04303	23.1
0.04303	29.5
0.04194	98.7
0.04024	143.7
0.04248	177.9
0.0391	129.1
0.04081	186.9
0.03834	592
0.03889	594.4
0.03834	575.5
0.03834	588.2
0.03834	587.6
0.03779	556.9
0.03947	580.9
0.04293	583.6
0.0389	570.2
0.0389	570.2
0.03835	555.8
0.0378	563.6
0.04058	548.4
0.0395	539.9
0.03894	524.9
0.03783	525.8
0.0373	555.7
0.0373	493.8
0.04293	559
0.0396	559.5
0.04181	528
0.03962	547.1
0.04072	542.2
0.03847	543.8
0.03842	493.3
0.0402	562.4
0.04165	546.1
0.04123	492.9
0.03891	463.9
0.04059	439.9
0.04297	433.5
0.03965	489.6
0.04513	466.4
0.04513	466.4
0.04513	466.4
0.04513	466.4
0.0401	485.4
0.0412	485.1
0.04178	481.5
0.04346	464
0.04069	438.1
0.04124	439.9
0.03956	416.7
0.03955	428.3
0.05728	441.3
0.05673	442.5
0.05671	482.8
0.05728	476.8
0.05727	470.4
0.0545	514.2
0.05727	512
0.05673	502.2
0.05505	511.6
0.05896	541.9
0.05782	533.5
0.05615	518.3
0.05681	550.5
0.05505	557.6
0.05505	557.9
0.0567	565.6
0.05504	555.8
0.05615	557.2
0.05504	528.2
0.05504	540
0.0556	546.7
0.0545	550.2
0.05563	550.7
0.05508	569.9
0.05508	551
0.05675	557.1
0.05675	543.3
0.0545	575.4
0.05449	585.2
0.05284	555.2
0.05394	555.4
0.05283	546.6
0.05561	541.1
0.05507	551.3
0.05561	541.1
0.05283	556.3
0.05227	556.3
0.05227	556.3
0.05227	556.3
0.05227	556.3
0.05394	560.8
0.05283	556.8
0.05227	556.3
0.0545	561.5
0.05449	566
0.05282	577.7
0.05561	556.3
0.05561	556.3
0.0545	556.3
0.0512	556.3
0.05053	558.5
0.04942	558.5
0.05054	546.5
0.05221	534.9
0.05255	705.2
0.0509	705.5
0.05035	707.2
0.052	706.1
0.0509	705.4
0.04924	722.2
0.04979	705.2
0.04924	705.2
0.04921	702.7
0.0481	689.1
0.0481	690.9
0.0481	694.2
0.05034	728.6
0.05034	732.9
0.05374	728.6
0.04921	726
0.04866	722.1
0.04921	726
0.04864	723.2
0.04864	723.2
0.04976	710.2
0.04699	722.1
0.06034	560.2
0.05901	549.8
0.00388	161					161
0.00609	166.7					166.7
0.00443	202.6					202.6
0.00498	199.7					199.7
0.00443	194.8					194.8
0.00387	202.6					202.6
0.00498	227.1					227.1
0.00387	216.4					216.4
0.00387	227.1					227.1
0.00725	35.5					35.5
0.00892	35.5					35.5
0.00668	36.5					36.5
0.00732	41.3					41.3
0.00781	25.8					25.8
0.01364	48.1					48.1
0.01246	43.3					43.3
0.01295	238.2					238.2
0.01295	239.4					239.4
0.01969	364.3					364.3
0.01969	388.3					388.3
0.01969	364.3					364.3
0.02135	362.1					362.1
0.02024	364.3					364.3
0.02023	364.3					364.3
0.01967	371.9					371.9
0.01912	364.3					364.3
0.01912	351.2					351.2
0.01912	368					368
0.01746	371.9					371.9
0.01849	224					224
0.01682	206.9					206.9
0.02156	132.1					132.1
0.02089	132.7					132.7
0.02072	330.5					330.5
0.01679	341					341
0.01624	327.5					327.5
0.01906	252.1					252.1
0.01792	294.7					294.7
0.01624	244.9					244.9
0.01957	171.8					171.8
0.01845	152.6					152.6
0.01901	349.2					349.2
0.01901	150.6					150.6
0.01845	148.2					148.2
0.01953	187.2					187.2
0.02063	189.4					189.4
0.02065	159.4					159.4
0.02131	184.1					184.1
0.01963	174					174
0.02074	175					175
0.02139	188.1					188.1
0.02657	189.4					189.4
0.01964	157.9					157.9
0.04701	103.1
0.04701	103.1
0.04646	103.1
0.04646	103.1
0.0459	103.1
0.04923	103.1
0.04756	108.4
0.04645	103.1
0.04646	121.3
0.04646	108.3
0.0459	98
0.04701	113.6
0.0459	125.1
0.04953	153
0.04414	103.1
0.04357	103.5
0.04304	103.1
0.0464	104.2
0.0447	103.5
0.04651	103.1
0.04477	160.5
0.04535	183.5
0.04358	202.3
0.04358	200.9
0.04249	132.3
0.04079	103.5
0.04303	47.3
0.03965	107.8
0.04136	60.1
0.03889	368.3
0.03944	370.5
0.03889	354.6
0.03889	364.5
0.03889	363.9
0.03834	333
0.04002	356.9
0.04348	360.6
0.03945	347.4
0.03945	347.4
0.0389	332.6
0.03835	340.7
0.04113	325.4
0.04005	316.6
0.03949	300.7
0.03838	302.2
0.03785	336.5
0.03785	271.6
0.04348	339.2
0.04014	340.3
0.04235	306.9
0.04017	327.7
0.04127	321.8
0.03902	320
0.03897	274.2
0.04075	344.8
0.0422	329.3
0.04178	269
0.03946	239.7
0.04114	220.7
0.04351	213.4
0.0402	265.4
0.04568	248.1
0.04568	248.1
0.04568	248.1
0.04568	248.1
[truncated: 20,792 more rows]

## Sheet: Extended Data Fig 1
frozen Mix-1	frozen Mix-6	FFPE Mix-1	FFPE Mix-6
		12.03	11.56
36.3	26.49
37	29.3
32.46	24.06
31.46	22.7
34.82	26.92
29.16	21.94
37	35.49
31.38	25.18
		15.09	16.53
		16.07	18.62
		14.67	14.01
		15.31	16.64
33.44	29.12
26.42	20.26
		17.16	20.23
		11.57	13.15
		15.95	16.33
		14.52	17.57
		11.01	12.21
		11.52	13.08
		16.08	17.06
		24.21	25.63
		12.27	14.21
		11.95	15.57
		25.54	28.12
		25.63	27.09
		11.63	14.22
		10.93	14.29
		16.16	17.55
		15.67	17.91
		18.36	18.28
		17.68	19.43
		21.18	23.4
		18.07	18.32
37	31.99
34.04	28.64
37	33.98
		10.48	11.66
		14.11	14.05
		21.83	21.32
		18.59	21.7
		26.92	26.19
		17.53	17.91
		23.53	24.16
		12.25	16.01
		22.27	23.68
		14.46	17.09
		21.12	22.85
		17.98	21.43
		19.1	20.9
30.13	22.63
		19.67	20.24
		27.33	26.12
32.86	26.48
		28.51	29.83
26.06	21.37
33.83	29.84
28.51	25.31
34.47	30.09
26.8	23.65
27.21	23.6
26.01	24.33
24.65	23.89
23.76	23.37
33.23	30.67
25.99	25.19
36.37	28.56
34.11	28.03
28.69	24.07
27.92	23.31
30.07	25.49
31.4	25.2
28.51	23.13
		10.14	14.92
30.75	24.23
28.65	22.6
29.6	21.99
27.75	23.14
31.43	27.05
23.41	20.41
23.53	21.15
26.48	25.45
27.01	21.63
31.34	25.43
37	34.24
23.53	21.01
22.54	18.02
37	26
24.24	19.98
25.01	20.62
37	26.48
37	27.54
37	28
27.23	22.1
21.64	18.27
28.49	21.75
21.29	17.66
27.51	22.3
28.58	27.4
16.77	17.06
20.46	19.18
30.42	24
21.61	17.18
26.07	24.49
37	27.84
21.11	20.52
23.47	20.97
37	33.62
37	30.06
30.44	27.64
25.42	18.89
28.66	22.36
23.02	22.23
30.68	28.91
20.49	17.45
23.3	19.94
		9.71	13.84
		23.92	27.78
		11.06	13.96
		10.04	13.63
21.3	19.17
37	29.12
37	27.85
37	33.82
37	30.15
37	27.92
37	30.94
29.82	24.71
37	33.45
37	29.43
24.9	22
37	28.05
27.78	25.47
37	29.18
30.18	26.81
30.27	26.23
37	31.12
30.46	24.31
25.3	21.72
37	28.11
37	32.19
37	32.03
37	33.86
29.81	28.82
22.2	20.62
18.46	15.79
20.83	17.9
18.57	18.72
21.06	20.53
28.98	28.27
16.29	15.59
24.58	21.1
27.67	26.33
24.92	21.38
21.08	19.29
27.32	22.98
25.09	21.31
24.93	22.29
20.91	19.5
20.37	18.47
22.15	19.03
25.62	21.33
30.46	28.05
31.31	27.7
25.77	24.73
18.67	17.41
23.79	20.39
27.33	25.65
28.14	26.85
22.02	17.5
24.54	22.47
26.72	25.34
26.74	22.36
30.46	29.4
23.31	20.06
29.14	25.31
28.11	26.12
19.04	17.16
28.73	26.25
26.07	23.56
28.61	27.78
22.55	18.42
34.06	37
27.12	27.03
23.55	21.7
37	27.92
20.1	17.47
25.47	23.61
21.24	19.16
33.31	29.02
27.24	21.04
25.91	24.72
29.46	22.89
37	26.37
27.18	23.11
32.28	24.38
28.68	21.61
28.15	21.6
26.15	21.61
23.5	23.17
27.25	25.04
20.47	20.58
29.61	25.59
25.3	22.02
37	27.53
29.05	25.53
25.4	23.19
25.7	22.11
37	24.27
37	27.5
37	29.23
19.06	19.08
		13.03	15.14
27.59	23.47
37	27.02
		7.98	13.27
		8.21	10.66
		10.33	15.31
		19.62	20.7
		15.33	17.62
		11.23	14.62
		21.71	23.53
		14.08	14.82
		10.69	14.72
		16.25	13.06
		17.74	16.31
		14.81	16.37
		16.49	16.57
		13.45	15.06
		10.19	12.38
		12.53	13.38
37	33.16
37	36.9

## Sheet: Extended Data Fig 4A
70
66
74
65
42
37
65
40
32
21
17
55
13
78
25
32
11
78
49
30
43
12
70
47
73
52
59
78
25
45
63
73
71
64
12
36
23
79
73
66
59
7
62
71
62
44

## Sheet: Extended Data Fig 4B
96
99
46
58
55
53
29
32
32
15
22
30
22
274
22
38
29
19
22
23
9
35
72
15
20
42
4
39
20
27
15
33
123
70
16
36
46
20
17
58
35
21
41
10

## Sheet: Extended Data Fig 7
year	all	Subcluster 1A	Subcluster 1B	Cluster 2	Cluster 3	Cluster 4	Cluster 5
2002	0.148566						0.148566
2002	0.147902						0.147903
1980	0.160178		0.160178
1996	0.159892		0.159893
1995	0.159892		0.159893
1995	0.161591		0.161591
1995	0.159326		0.159326
2005	0.159327		0.159327
1991	0.159054		0.159054
1996	0.1596		0.1596
1988	0.158217		0.158217
2017	0.159042		0.159042
2017	0.159042		0.159042
1985	0.160171		0.160171
2006	0.159343		0.159344
1998	0.159344		0.159344
2005	0.159617		0.159618
1995	0.160721		0.160722
2006	0.160995		0.160995
1991	0.159896		0.159896
1989	0.16017		0.16017
1993	0.159329		0.159329
1991	0.158775		0.158775
1991	0.158774		0.158774
1991	0.158773		0.158773
2015	0.163128	0.163128
2017	0.164201	0.164201
2016	0.163633	0.163634
2019	0.163355	0.163355
2001	0.163362	0.163362
2008	0.163085	0.163086
2015	0.163076	0.163076
2008	0.163359	0.16336
2019	0.163358	0.163358
2020	0.163087	0.163087
2008	0.162799	0.162799
2018	0.161972	0.161973
1996	0.162249	0.16225
2022	0.162796	0.162796
2017	0.163072	0.163072
2019	0.162245	0.162245
2020	0.162245	0.162245
2016	0.162244	0.162244
2010	0.162244	0.162244
1997	0.162245	0.162245
2016	0.162524	0.162524
2008	0.161969	0.16197
2022	0.161694	0.161694
1992	0.161139	0.16114
2020	0.16197	0.161971
2021	0.161969	0.161969
1997	0.161142	0.161143
2023	0.161694	0.161694
2012	0.163095	0.163095
2011	0.163097	0.163097
2015	0.162263	0.162263
2022	0.162539	0.162539
2014	0.162262	0.162262
2022	0.160827	0.160827
2015	0.159988	0.159988
2016	0.159433	0.159433
1994	0.159767	0.159767
2015	0.162818	0.162818
2013	0.162524	0.162525
2014	0.162524	0.162525
2014	0.161973	0.161973
1997	0.162528	0.162529
1998	0.162529	0.162529
1998	0.162254	0.162255
2021	0.16169	0.16169
2020	0.16169	0.161691
2014	0.160324	0.160324
2013	0.161969	0.16197
2009	0.161968	0.161969
2015	0.161133	0.161133
2016	0.161137	0.161137
2016	0.161137	0.161137
2009	0.161136	0.161136
2019	0.161136	0.161136
2013	0.161136	0.161136
2012	0.160859	0.16086
2012	0.160859	0.16086
2013	0.160859	0.16086
2013	0.160859	0.16086
2013	0.160858	0.160859
2003	0.167042					0.167042
2014	0.16671					0.16671
2013	0.165802					0.165803
2012	0.164966					0.164966
2003	0.165521					0.165521
2005	0.165475					0.165476
2020	0.164912					0.164913
2021	0.165463					0.165463
2003	0.164932					0.164932
2018	0.164654					0.164654
2001	0.164655					0.164655
2005	0.164376					0.164376
2012	0.164375					0.164375
1996	0.164971					0.164972
2008	0.165845					0.165845
2021	0.168433					0.168433
2023	0.164112					0.164113
2020	0.164682					0.164682
2019	0.163269					0.163269
2021	0.16551					0.16551
2022	0.163546					0.163546
2022	0.163269					0.163269
2015	0.166377					0.166377
2015	0.166938					0.166938
2015	0.166108					0.166109
2015	0.166108					0.166109
2015	0.166108					0.166109
2015	0.166383					0.166384
2015	0.166099					0.166099
2016	0.165822					0.165822
2016	0.165822					0.165822
2015	0.165823					0.165823
2015	0.164992					0.164992
2021	0.165259					0.165259
2017	0.166076					0.166076
2016	0.164672					0.164672
2017	0.166368					0.166368
2004	0.16551					0.16551
2018	0.168406					0.168406
2019	0.168106					0.168106
2015	0.167518					0.167518
2007	0.166646					0.166646
1994	0.165539					0.165539
1993	0.166104					0.166104
1993	0.166104					0.166104
1999	0.168361					0.168361
2006	0.167792					0.167792
2006	0.168631					0.168632
2008	0.167549					0.167549
2008	0.167826					0.167827
2007	0.167511					0.167511
2019	0.167767					0.167767
2016	0.167212					0.167212
2016	0.166656					0.166656
2021	0.166657					0.166657
2007	0.167212					0.167212
2010	0.166934					0.166934
2017	0.166934					0.166934
2008	0.166657					0.166657
2016	0.166659					0.166659
2022	0.166657					0.166657
2021	0.166104					0.166104
2021	0.166379					0.166379
2019	0.16638					0.166381
2019	0.166932					0.166932
2019	0.166657					0.166657
2019	0.166657					0.166657
2019	0.166657					0.166657
2019	0.166657					0.166657
2019	0.166657					0.166657
2020	0.167703				0.167703
2013	0.165901				0.165901
2014	0.165614				0.165614
2002	0.165325				0.165325
1992	0.165031				0.165032
2009	0.167554				0.167554
2008	0.166719				0.166719
2008	0.166441				0.166441
2009	0.166441				0.166441
2007	0.166165				0.166166
2007	0.166165				0.166166
2008	0.166163				0.166164
2008	0.166165				0.166165
2008	0.165889				0.16589
2021	0.165889				0.165889
2007	0.166441				0.166442
2020	0.166165				0.166166
2021	0.166166				0.166166
2014	0.16589				0.16589
2008	0.164454				0.164454
1999	0.163616				0.163616
2014	0.162763				0.162763
2009	0.163334				0.163335
2017	0.164729				0.164729
2022	0.164729				0.164729
2012	0.164182				0.164182
2004	0.163324				0.163324
2014	0.166192				0.166193
2006	0.164459				0.164459
2006	0.165011				0.165011
2006	0.164725				0.164725
2011	0.166137				0.166138
2009	0.16529				0.16529
2016	0.162908			0.162908
2015	0.163846			0.163846
2021	0.163791			0.163791
2021	0.163791			0.163791
2021	0.163791			0.163791
2022	0.163791			0.163791
2008	0.163236			0.163236
2008	0.162117			0.162117
1997	0.161279			0.161279
1997	0.161279			0.161279
1999	0.161828			0.161828
2022	0.161849			0.161849
2017	0.162955			0.162955
2017	0.161571			0.161571
2010	0.16271			0.16271
1993	0.161003			0.161003
1998	0.161006			0.161007
2018	0.161843			0.161843
2019	0.161523			0.161523
2005	0.16271			0.16271
2008	0.161051			0.161051
2006	0.160684			0.160684
2017	0.161328			0.161328
2022	0.162053			0.162054
2020	0.160439			0.160439
2013	0.160461			0.160461
2010	0.162693			0.162694
2013	0.162414			0.162415
2022	0.16213			0.16213
1998	0.161024			0.161025
2007	0.161036			0.161036
2018	0.161585			0.161585
2014	0.16269			0.16269
2019	0.159877			0.159877
1998	0.160698			0.160698
2014	0.160142			0.160143
2008	0.160977			0.160977
2005	0.161516			0.161516
2021	0.160679			0.160679
2021	0.160679			0.160679
1994	0.160127			0.160127
2016	0.160402			0.160402
2019	0.160964			0.160964
2021	0.160401			0.160401
2021	0.160124			0.160124
2013	0.160397			0.160398
2016	0.160672			0.160672
2017	0.160397			0.160398
2011	0.160397			0.160398
2011	0.160397			0.160398
2008	0.15929			0.15929
2006	0.159843			0.159843

## Sheet: Extended Data Fig 9
% nt identity	spatial distance
99.34	15.6
99.34	15.6
98.68	60.7
100	0
100	5.9
99.56	0
99.95	0.1
99.95	0.1
99.95	0
99.62	4.1
99.73	0
100	0
100	0
99.73	2.1
99.89	0
99.95	6.6
99.95	0
99.84	2.3
99.84	0
99.95	2.5
99.95	2.1
99.78	7.7
99.78	4.7
99.78	3.5
99.78	3.5
99.4	25.7
99.4	5.1
99.51	9.8
99.51	25.1
99.73	7
99.73	7
99.62	6.4
99.62	6.4
99.62	34.4
99.62	24.4
99.62	28.4
99.73	7.6
99.73	7.6
99.78	4.2
99.84	8.5
100	0
100	2.1
99.89	2.1
99.78	12.9
99.78	14.8
99.78	5.1
99.84	7.2
99.84	113
99.45	14.7
99.89	9.8
99.89	9.8
99.89	14.6
99.89	6.7
99.62	6.2
99.62	7.2
99.78	6.2
99.84	0
99.84	12.9
99.51	21.3
99.67	21.3
99.78	0
99.78	0
98.63	72.3
100	0
100	0
99.89	0
99.95	0
99.95	0
99.95	10.8
99.78	3.6
99.78	49.2
99.67	0
99.67	3.6
99.73	15.4
99.73	17
100	4.8
100	361.4
99.73	0
100	0
100	0
100	0
100	0
99.78	0
99.73	10.4
99.73	10.4
99.62	9.2
99.67	6.5
99.67	6.5
99.45	15.3
99.89	10.6
99.89	9.5
99.67	26.8
99.73	23.7
99.73	2.2
99.78	2.2
99.78	26.8
98.9	16.9
99.29	5.2
99.29	5.2
99.4	37.9
99.4	21.8
99.56	21.8
99.51	37.9
99.95	13.5
99.95	13.5
99.78	0
99.84	2.7
100	0
100	0
100	17
99.95	0
99.84	0
99.89	0
99.89	14.3
99.84	4.4
99.84	0
99.34	47.5
99.4	86.8
99.51	17.6
99.62	47.5
99.62	17.6
98.68	64.6
99.78	64.6
99.78	5.5
98.79	5.5
99.34	98.5
100	2.9
100	2.9
99.21	87.7
99.73	15.3
99.73	0.4
99.29	0.4
99.31	9.3
99.37	10
99.73	13.8
99.78	0
99.84	0
99.84	8.1
99.78	14.3
99.84	0
99.84	14.3
99.84	0
99.64	13.8
99.86	8.1
99.92	0
99.92	0
99.95	0
99.95	0
100	0
100	0
100	0
100	25.8
100	9.2
98.79	28
98.9	309.4
98.9	26.8
98.96	26.8
99.01	113.8
99.73	0
99.84	4.5
100	0
100	0
99.95	0
99.95	0
99.95	0
99.95	179.9
99.95	0
99.89	6.8
99.89	5.7
99.95	6.8
99.95	5.7
99.95	13.4
99.45	34.9
99.51	34.9
99.51	4.5
99.34	0
99.89	10.5
99.89	10.5
99.51	30.5
99.51	113.8
99.12	0
99.62	0
99.84	0
99.84	0
99.4	2.7
99.4	0
98.25
100	0
100	0
100	0
100	0
99.56	40.7
99.73	5.4
100	58.6
100	5.4
99.89	6.4
99.62	12.6
99.73	24
99.73	12.6
99.23	43.2
99.23	20.3
99.23	20.3
99.01	25.8
99.56	9.3
99.56	9.3
99.07	25.8
99.07	28.3
99.73	14.4
99.73	17.2
99.12	28.3
99.34	13.3
99.62	5.7
99.62	124.5
99.67	15.9
99.78	3.9
99.89	8.9
99.89	11.5
99.01	14.2
99.67	3.9
99.67	28.3
99.56	22.5
99.56	14.9
99.4	11.1
99.62	8.1
100	0
100	0
99.84	6.7
99.84	8.1
99.56	12.2
99.67	155.5
99.73	13.3
99.95	3.9
99.95	6.6
99.78	23.5
100	0.8
100	0.8
99.78	198
99.78	198

## Sheet: Extended Data Fig 10
patristic distance	spatial distance
0.006721	15.6
0.006721	15.6
0.013555	41.3
2e-06	0
2e-06	5.9
0.004441	0
0.000549	0.1
0.000548	0.1
0.000548	0
0.00386	4.1
0.002744	0
2e-06	0
2e-06	0
0.002752	2.1
0.001097	0
0.000549	6.6
0.000549	0
0.001655	2.3
0.001651	0
0.00055	2.5
0.00055	2.1
0.002202	7.7
0.002202	4.7
0.002201	3.5
0.002201	3.5
0.006676	25.7
0.006112	5.1
0.004977	9.8
0.004965	25.1
0.00276	7
0.00276	7
0.003886	6.4
0.003886	6.4
0.003886	34.4
0.003886	24.4
0.003856	28.4
0.002753	7.6
0.002753	7.6
0.002204	4.2
0.001658	8.5
2e-06	0
2e-06	2.1
0.001101	2.1
0.0022	12.9
0.002199	14.8
0.002209	5.1
0.001649	7.2
0.001649	113
0.005537	14.7
0.001099	9.8
0.001099	9.8
0.001103	14.6
0.001103	6.7
0.003869	6.2
0.003871	7.2
0.002201	6.2
0.001655	0
0.001655	12.9
0.004987	21.3
0.00332	21.3
0.00221	0
0.00221	0
0.015159	71.1
2e-06	0
2e-06	0
0.001104	0
0.000552	0
0.000551	0
0.000551	10.8
0.002209	3.6
0.002209	49.2
0.003319	0
0.002771	3.6
0.002769	15.4
0.002756	17
2e-06	4.8
2e-06	336.9
0.002761	0
0	0
2e-06	0
0	0
0	0
0.002208	0
0.002783	10.4
0.002783	10.4
0.003881	9.2
0.003321	6.5
0.003321	6.5
0.005582	15.3
0.001103	5.8
0.001103	9.5
0.003324	26.8
0.002765	23.7
0.00277	2.2
0.002212	2.2
0.002212	26.8
0.012312	16.9
0.007291	5.2
0.007291	5.2
0.006131	37.9
0.006209	21.8
0.004445	21.8
0.004484	37.9
0.000555	13.5
0.000555	13.5
0.002216	0
0.001662	2.7
0	0
3e-06	0
0	17
0.000554	0
0.001659	0
0.001107	0
0.001107	14.3
0.001665	4.4
0.00166	0
0.006687	47.5
0.006131	86.8
0.004993	17.6
0.003903	47.5
0.003903	17.6
0.013935	64.6
0.012334	64.6
0.00223	5.5
0.00223	5.5
0.006726	98.5
2e-06	2.9
2e-06	2.9
0.007839	87.7
0.007262	15.3
0.002777	0.4
0.002777	0.4
0.006769	9.3
0.006136	10
0.002779	13.8
0.002214	0
0.001104	0
0.001104	8.1
0.002212	14.3
0.001656	0
0.001657	14.3
0.001656	0
0.003326	13.8
0.001108	8.1
0.000554	0
0	0
2e-06	0
0	0
0	0
0	0
0.000555	0
0.000553	25.8
0.000553	9.2
0.013815	28
0.011452	309.4
0.011254	26.8
0.010676	26.8
0.01009	113.8
0.002779	0
0.001663	4.5
2e-06	0
2e-06	0
0.000553	0
0.000554	0
0.000554	0
0.000555	179.9
0.000554	0
0.001106	6.8
0.001106	5.7
0.000553	6.8
0.000554	5.7
0.000553	13.4
0.00562	34.9
0.00503	34.9
0.00503	4.5
0.006697	0
0.001108	10.5
0.001108	10.5
0.005029	14.8
0.005029	113.8
0.009051	0
0.005036	0
0.001666	0
0.001666	0
0.006211	2.7
0.006169	0
0.019495
0	0
2e-06	0
0	0
0	0
0.004467	40.7
0.002767	5.4
2e-06	58.6
2e-06	5.4
0.001102	6.4
0.003897	12.6
0.002768	24
0.002768	12.6
0.007851	43.2
0.007771	20.3
0.007771	20.3
0.0101	25.8
0.00446	9.3
0.00446	9.3
0.01178	25.8
0.009463	28.3
0.002762	14.4
0.002762	17.2
0.008969	28.3
0.006697	12.6
0.004433	5.7
0.003877	124.5
0.003307	15.9
0.002198	3.9
0.0011	8.9
0.0011	11.5
0.010107	14.2
0.003335	3.9
0.003335	28.3
0.004447	22.5
0.004447	14.9
0.006126	11.1
0.003881	8.1
2e-06	0
2e-06	0
0.001651	6.7
0.001651	8.1
0.004448	12.2
0.00332	155.5
0.002767	13.3
0.000551	3.9
0.000551	6.6
0.002211	23.5
2e-06	0.8
2e-06	0.8
0.002206	198
0.002206	198
